# Supplementary material for: Improved betulinic acid biosynthesis using synthetic yeast chromosome recombination and semi-automated rapid LC-MS screening
Source: Nat Commun. 2020 Feb 13;11:868. doi: 10.1038/s41467-020-14708-z (PMC7018806; doi:10.1038/s41467-020-14708-z)
Supplement: Supplementary file 3 — Supplementary Data 1 [file 41467_2020_14708_MOESM3_ESM.xlsx]

## Sheet: Sheet1
Supplementary data 1. Summary of the LC buffer gradient used solvent A, 50% of methanol in 0.1% (v/v) formic acid in water; solvent B, 0.1% (v/v) formic acid in acetonitrile
Time, min	Solvent A, %	Solvent B, %	Flow, ml/min
0	98	2	1
0.05	98	2	1
0.8	2	98	1
0.9	2	98	1
0.91	98	2	1
1.2	98	2	1
