# Supplementary material for: Improved betulinic acid biosynthesis using synthetic yeast chromosome recombination and semi-automated rapid LC-MS screening
Source: Nat Commun. 2020 Feb 13;11:868. doi: 10.1038/s41467-020-14708-z (PMC7018806; doi:10.1038/s41467-020-14708-z)
Supplement: Supplementary file 4 — Supplementary Data 2 [file 41467_2020_14708_MOESM4_ESM.xlsx]

## Sheet: Sheet1
Supplementary data 2. Plasmid sequences used in this study. pGG127 was digested with Not1 and integrated into the HO locus of BY4741 yeast. pGG052 was transformed into this strain to generate yeast strain yGG066 used in this study.
Plasmid name	Plasmid type	Description	Sequence (5' - 3')
pGG052	CEN/ARS	pTDH3-AtLUS1-tPGK1; pCCW12-BPLO-tENO2; pPGK1-tHMG1-tENO1; pRNR1-ERG9-tSSA1	gttacagagatgttacgaaccactagtgcactgcagtacacggtttccttgaaatttttttgattcggtaatctccgaacagaaggaagaacgaaggaaggagcacagacttagattggtatatatacgcatatgtagtgttgaagaaacatgaaattgcccagtattcttaacccaactgcacagaacaaaaacgtgcaggaaacgaagataaatcatgtcgaaagctacatataaggaacgtgctgctactcatcctagtcctgttgctgccaagctatttaatatcatgcacgaaaagcaaacaaacttgtgtgcttcattggatgttcgtaccaccaaggaattactggagttagttgaagcattaggtcccaaaatttgtttactaaaaacaca…
pGG127	Integration plasmid with HO locus homology arms	pTEF1-AtATR1-tADH1	gttacagagatgttacgaaccactagtgcactgcagtacaaacacagtcctttcccgcaattttctttttctattactcttggcctcctctagtacactctatatttttttatgcctcggtaatgattttcatttttttttttccacctagcggatgactctttttttttcttagcgattggcattatcacataatgaattatacattatataaagtaatgtgatttcttcgaagaatatactaaaaaatgagcaggcaagataaacgaaggcaaagatgacagagcagaaagccctagtaaagcgtattacaaatgaaaccaagattcagattgcgatctctttaaagggtggtcccctagcgatagagcactcgatcttcccagaaaaagaggcaga…
gGG002	gRNA entry vector	dTIR1-3' gRNA	ccgcctagcgattataaacggaaagcgtataagctttttgtggtagtatccgactacaggacaagcgccgggtggagacttaaatcatatgtgtttgggtcaacagctccactcggcggtcagggtcactgttcgtaaattgccaaacacccccgcgggggcatagcatccagcagagttattagttatcccagatgttttatacggcgagtcacctaacgatgtgcttcagtattacattttttgccttcaacgccttgattgttctatttttgctaataataaatctatttcatcggactaaaagtccattagttgtaagcggatttagctcagttgggagagcgccagactgaagaaaaacttcggtcaagtcatctggaggtcctgtgttcgatc…
pWS2082	cas9 vector	ScPGK1-Cas9	gcggccgcccctgaattcgcatctagactgaactggccgataattgcagacgaacggtgagtaaggaaagagtgaggaactatcgcatacctgcatttaaagatgccgatttgggcgcgaatcctttattttggcttcaccctcatactattatcagggccagaaaaaggaagtgtttccctccttcttgaattgatgttaccctcataaagcacgtggcctcttatcgagaaagaaattaccgtcgctcgtgatttgtttgcaaaaagaacaaaactgaaaaaacccagacacgctcgacttcctgtcatcctattgattgcagcttccaatttcgtcacacaacaaggtcctagcgacggctcacaggttttgtaacaagcaatcgaaggttctgga…
Gene sequences for non-YTK parts are shown in supplementary data 3
