# Supplementary material for: Improved betulinic acid biosynthesis using synthetic yeast chromosome recombination and semi-automated rapid LC-MS screening
Source: Nat Commun. 2020 Feb 13;11:868. doi: 10.1038/s41467-020-14708-z (PMC7018806; doi:10.1038/s41467-020-14708-z)
Supplement: Supplementary file 5 — Supplementary Data 3 [file 41467_2020_14708_MOESM5_ESM.xlsx]

## Sheet: Sheet1
Supplementary Data 3. Gene sequences for non-standard YTK parts.
Gene name	Size (bp)	Gene sequence (5'-3')
AtLUS1	2280	atgTGGAAGTTGAAGATCGGTAAAGGCAACGGTGAAGATCCACATTTGTTTTCTTCAAACAACTTCGTTGGTAGACAAACATGGAAATTTGATCATAAAGCTGGTTCACCAGAAGAAAGAGCTGCAGTTGAAGAAGCAAGAAGAGGTTTCTTGGATAATAGATTCAGAGTTAAAGGTTGTTCTGATTTGTTGTGGAGAATGCAATTCTTGAGAGAAAAGAAATTCGAACAAGGTATCCCACAATTGAAGGCTACAAACATCGAAGAAATCACTTATGAAACTACAACTAATGCATTGAGAAGAGGTGTTAGATACTTTACAGCATTACAAGCTTCTGATGGTCATTGGCCAGGTGAAATTACTGGTCCATTGTTTTTCTTGCCACCATTGATTTTCTGT…
BPLO	1452	atgGAACATTTCTATTTGTCTTTGTTGTTGTTGTTTGTTTCTTTTGTTACTTTGTCATTGTTTACTTTGTTTTATAAACATAGATCACATTTTACTGGTCCAAATTTGCCACCAGGTAAAACAGGTTACCCAATGATCGGTGAATCTTTGGAATTCTTGTCAACTGGTTGGAAGGGTCATCCAGAAAAGTTTATTTTCGATAGAATGACTAAATTTTCTTCAGAAGTTTTTAAAACATCTTTGTTGGGTCAACCAGCTGCAGTTTTCTGTGGTGCTGCATGTAATAAGTTCTTATTTTCTAACGAAAATAAGTTGGTTACTGCTTGGTGGCCAGATTCAGTTAATAAGATCTTCCCATCTTCAACTCAAACATCTAACTCAAAGGAAGAAGCTAAGAAA…
tHMG1	1584	atgGACCAATTGGTGAAAACTGAAGTCACCAAGAAGTCTTTTACTGCTCCTGTACAAAAGGCTTCTACACCAGTTTTAACCAATAAAACAGTCATTTCTGGATCGAAAGTCAAAAGTTTATCATCTGCGCAATCGAGCTCATCAGGACCTTCATCATCTAGTGAGGAAGATGATTCCCGCGATATTGAAAGCTTGGATAAGAAAATACGTCCTTTAGAAGAATTAGAAGCATTATTAAGTAGTGGAAATACAAAACAATTGAAGAACAAAGAGGTCGCTGCCTTGGTTATTCACGGTAAGTTACCTTTGTACGCTTTGGAGAAAAAATTAGGTGATACTACGAGAGCGGTTGCGGTACGTAGGAAGGCTCTTTCAATTTTGGCAGAAGCTCCTGTATTA…
ERG9	1341	atgggaaagctattacaattggcattgcatccggtcgagatgaaggcagctttgaagctgaagttttgcagaacaccgctattctccatctatgatcagtccacgtcAccatatctcttgcactgtttcgaactgttgaacttgacctccagatcgtttgctgctgtgatcagagagctgcatccagaattgagaaactgtgttactctcttttatttgattttaagggctttggataccatcgaagaTgatatgtccatcgaacacgatttgaaaattgacttgttgcgtcacttccacgagaaattgttgttaactaaatggagtttcgacggaaatgcccccgatgtgaaggacagagccgttttgacagatttcgaatcgattcttattgaattc…
AtATR1	2085	atgACTTCAGCTTTGTATGCATCTGATTTGTTTAAACAATTGAAGTCAATCATGGGTACAGATTCATTGTCTGATGATGTTGTTTTAGTTATTGCTACTACATCTTTGGCTTTAGTTGCAGGTTTCGTTGTTTTGTTGTGGAAGAAAACTACAGCTGATAGATCTGGTGAATTGAAGCCATTGATGATCCCAAAGTCTTTGATGGCTAAGGATGAAGATGATGATTTGGATTTGGGTTCAGGTAAAACTAGAGTTTCTATTTTCTTTGGTACTCAAACAGGTACTGCTGAAGGTTTCGCTAAGGCATTGTCTGAAGAAATTAAAGCAAGATACGAAAAGGCTGCAGTTAAAGTTATTGATTTGGATGATTATGCTGCAGATGATGATCAATACGAAGAA…
