# Supplementary material for: Improved betulinic acid biosynthesis using synthetic yeast chromosome recombination and semi-automated rapid LC-MS screening
Source: Nat Commun. 2020 Feb 13;11:868. doi: 10.1038/s41467-020-14708-z (PMC7018806; doi:10.1038/s41467-020-14708-z)
Supplement: Supplementary file 6 — Supplementary Data 4 [file 41467_2020_14708_MOESM6_ESM.xlsx]

## Sheet: Sheet1
Supplementary data 4: Summary table indicating the type of and size of significant SCRaMbLE events that were observed SCRaMbLE strains (BC01-12). No sizable SCRaMbLE event was observed for BC05, 06, 12.
Strain	SCRaMbLE feature type	Size of event (bp)	Genes affected	Speculation on hypothetical genotype-phenotype relationships
BC01	Deletion	785	MXR1 (del)	MXR1 is involved in protection from oxidative stress. Since BA biosynthesis uses NADPH, deletion of MXR1 may remove the normal checks that prevent overuse of NAPH, leading to increased BA titre
BC02	Inversion	10884	Boundry: VAC8, UBC8, YEA6 Internal: GLC3, GCN4, TOS9	YEA6 is a putative mitochondrial NAD+ transporter. Disruption of normal YEA6 expression may lead to disruption of redox potential in the cell. BA biosynthesis uses NADPH and may benefit from redox changes in the cell. UBC8 negatively regulates gluconeogenesis. This could lead to upregulation of glycolysis, resulting in greater carbon flux to the BA biosynthesis pathway
	Inversion	600	Boundry: YEA6, VAB2	YEA6 as above
	Duplication	11448	SPT2, RAD4, unknown protein, CHD1	SPT2 is involved in the negative regulation of transcription. CHD1 also affects transcription through chromatin remodelling. Changes in either expression could lead to transcriptional changes of proteins affecting BA biosynthesis.
	Inversion	1097	Boundry: SLO1, FMP10, FAU1	N/A
BC03	Deletion	551	None	N/A
	Inversion	10192	Boundry: GCD11, CH01, FIR1, ZRG8 Internal: GAL83, MIG3, SMB1, CHZ1, YPT31	CHO1 is invovled in phospholipid biosynthesis, we suspect BA adheres to the exterior of the cell membrane. Changes to the lipid membrane could affect the accumulation of BA FIR1 is involved in 3' mRNA processing, alterations in FIR1 expression could result in expression changes to proteins involved in BA biosynthesis
	Deletion	391	None	N/A
	Duplication	8724	TMT1, unknown, ECM32, BMH1, PDA1	TMT1 involved in the metabolism of trans-aconitate which inhibits the citric acid cycle. Changes to the TMT1 expresion level could lead to downstream changes to citric acid carbon metabolism altering carbon flux to BA biosynthesis ECM32 is invovled in translation termination, alteration to ECM32 expression levels could lead to changes in expression levels of proteins affecting BA biosynthesis BMH…
BC04	Inversion	7257	Boundry: HYP2, MTC7, MCM3, SPF1, ECM10	SPF1 is a P-type ATPase invovled in endoplasmic reticulum (ER) function. BA biosynthesis occurs in the ER, changes to SPF1 expression may lead to changes in ER metabolism that benefit BA accumulation MCM3 is part of the MCM complex that is part of DNA replication, alterations to MCM3 expression could lead to changes to the cell cycle that may benefit the accumulation of BA
	Inversion	785	Boundry: YEN1, MXR1, SAH1	MXR1 is involved in protection from oxidative stress. Since BA biosynthesis uses NADPH, deletion of MXR1 may remove the normal checks that prevent overuse of NAPH, leading to increased BA titre
BC07	Duplication	15770	YND1, NUG1, PAC2, TMA20, SEC3, NTF2, unknown, TIR1	NUG1 is required for the export of 60S ribosomal subunits from the nucleus. Alterations to NUG1 expression could lead to changes in protein synthesis machinery that affects proteins involved in BA biosynthesis TIR1 is a cell wall mannoprotein, expression is a stress response to both cold- and heat-shock. We suspect BA accumulates at the cell wall and therefore any changes to the cell wall structu…
	Deletion	2128	MDP-1, unknown	N/A
	Duplication	8724	TMT1, unknown, ECM32, BMH1, PDA1	TMT1 involved in the metabolism of trans-aconitate which inhibits the citric acid cycle. Changes to the TMT1 expresion level could lead to downstream changes to citric acid carbon metabolism altering carbon flux to BA biosynthesis ECM32 is invovled in translation termination, alteration to ECM32 expression levels could lead to changes in expression levels of proteins affecting BA biosynthesis BMH…
BC08	Inversion	551	VAC8, UBC8	UBC8 negatively regulates gluconeogenesis. This could lead to upregulation of glycolysis, resulting in greater carbon flux to the BA biosynthesis pathway
BC09	Duplication	7529	TIM9, unknown, MMS21, EAF5, PMP2, GTT3	TIM9 is required to deliver proteins into the mitochondrial inner membrane. Alterations to TIM9 expression could affect mitochondrial function that could affec the redox balance of the cell and perhaps affect BA biosynthesis, which is dependent on NADPH
	Deletion	5899	GTT3, NPP2, EDC3, VAC8	EDC8 is involved in mRNA processing. Deletion of EDC8 could result in global transcriptional changes that could affect the expression of proteins associated with BA biosynthesis
	Deletion	4029	UBC8, GLC8	UBC8 negatively regulates gluconeogenesis. This could lead to upregulation of glycolysis, resulting in greater carbon flux to the BA biosynthesis pathway
BC10	Deletion	785	MXR1 (del)	MXR1 is involved in protection from oxidative stress. Since BA biosynthesis uses NADPH, deletion of MXR1 may remove the normal checks that prevent overuse of NAPH, leading to increased BA titre
	Inversion	1064	Boundry RAD24, GRX4, TMT1	TMT1 involved in the metabolism of trans-aconitate which inhibits the citric acid cycle. Changes to the TMT1 expresion level could lead to downstream changes to citric acid carbon metabolism altering carbon flux to BA biosynthesis GRX4 is involved in protection from oxidative stress. Since BA biosynthesis uses NADPH, deletion of MXR1 may remove the normal checks that prevent overuse of NAPH, lead…
BC11	Deletion	723	TIR1 (3' UTR del)	TIR1 is a cell wall mannoprotein, expression is a stress response to both cold- and heat-shock. We suspect BA accumulates at the cell wall and therefore any changes to the cell wall structure may affect the accumulation of BA
