# Supplementary material for: Improved betulinic acid biosynthesis using synthetic yeast chromosome recombination and semi-automated rapid LC-MS screening
Source: Nat Commun. 2020 Feb 13;11:868. doi: 10.1038/s41467-020-14708-z (PMC7018806; doi:10.1038/s41467-020-14708-z)
Supplement: Supplementary file 9 — Source Data [file 41467_2020_14708_MOESM9_ESM.xlsx]

## Sheet: Fig 1C
Plate ID	Strain	BA (µg/gCDW)		Plate ID	Strain	BA (µg/gCDW)
SCR001	yGG066 SCR	1.38252		SCR001	yGG066 unSCR control	0.318995
SCR001	yGG066 SCR	1.92539		SCR001	yGG066 unSCR control	0.358883
SCR001	yGG066 SCR	0.746038		SCR001	yGG066 unSCR control	0.255093
SCR001	yGG066 SCR	0.28076		SCR001	yGG066 unSCR control	0.365158
SCR001	yGG066 SCR	0.272262		SCR001	yGG066 unSCR control	0.371728
SCR001	yGG066 SCR	0.229908		SCR001	yGG066 unSCR control	0.307891
SCR001	yGG066 SCR	0.283493		SCR001	yGG066 unSCR control	0.364196
SCR001	yGG066 SCR	0.20773		SCR001	yGG066 unSCR control	0.249592
SCR001	yGG066 SCR	0.268509		SCR001	yGG066 unSCR control	0.34657
SCR001	yGG066 SCR	0.25466		SCR001	yGG066 unSCR control	0.262172
SCR001	yGG066 SCR	0.243328		SCR001	yGG066 unSCR control	0.279041
SCR001	yGG066 SCR	0.233241		SCR001	yGG066 unSCR control	0.287415
SCR001	yGG066 SCR	0.239181		SCR001	yGG066 unSCR control	0.308686
SCR001	yGG066 SCR	0.223139		SCR001	yGG066 unSCR control	0.254324
SCR001	yGG066 SCR	0.339719		SCR001	yGG066 unSCR control	0.253311
SCR001	yGG066 SCR	0.228572		SCR001	yGG066 unSCR control	0.296807
SCR001	yGG066 SCR	0.342504		SCR001	yGG066 unSCR control	0.376298
SCR001	yGG066 SCR	0.20188		SCR001	yGG066 unSCR control	0.259548
SCR001	yGG066 SCR	0.218574		SCR001	yGG066 unSCR control	0.326232
SCR001	yGG066 SCR	0.237652		SCR001	yGG066 unSCR control	0.252029
SCR001	yGG066 SCR	0.19244		SCR001	yGG066 unSCR control	0.310221
SCR001	yGG066 SCR	0.298352		SCR001	yGG066 unSCR control	0.318101
SCR001	yGG066 SCR	0.308291		SCR001	yGG066 unSCR control	0.230981
SCR001	yGG066 SCR	0.226854		SCR001	yGG066 unSCR control	0.274345
SCR001	yGG066 SCR	0.247336		SCR001	yGG066 unSCR control	0.34287
SCR001	yGG066 SCR	0.206547		SCR001	yGG066 unSCR control	0.242072
SCR001	yGG066 SCR	0.275213		SCR001	yGG066 unSCR control	0.22814
SCR001	yGG066 SCR	0.178817		SCR001	yGG066 unSCR control	0.241612
SCR001	yGG066 SCR	0.238038		SCR001	yGG066 unSCR control	0.280678
SCR001	yGG066 SCR	0.236071		SCR001	yGG066 unSCR control	0.363599
SCR001	yGG066 SCR	0.184096		SCR001	yGG066 unSCR control	0.226329
SCR001	yGG066 SCR	0.368149		SCR001	yGG066 unSCR control	0.229244
SCR001	yGG066 SCR	0.175135		SCR001	yGG066 unSCR control	0.300763
SCR001	yGG066 SCR	0.217517		SCR001	yGG066 unSCR control	0.284949
SCR001	yGG066 SCR	0.20547		SCR001	yGG066 unSCR control	0.240676
SCR001	yGG066 SCR	0.240502		SCR001	yGG066 unSCR control	0.272814
SCR001	yGG066 SCR	0.177882		SCR001	yGG066 unSCR control	0.277259
SCR001	yGG066 SCR	0.220204		SCR001	yGG066 unSCR control	0.19855
SCR001	yGG066 SCR	0.209534		SCR002	yGG066 unSCR control	0.192206
SCR001	yGG066 SCR	0.185408		SCR002	yGG066 unSCR control	0.249219
SCR001	yGG066 SCR	0.257111		SCR002	yGG066 unSCR control	0.19649
SCR001	yGG066 SCR	0.230735		SCR003	yGG066 unSCR control	0.234323
SCR001	yGG066 SCR	0.201951		SCR003	yGG066 unSCR control	0.250029
SCR001	yGG066 SCR	0.177045		SCR003	yGG066 unSCR control	0.218248
SCR001	yGG066 SCR	0.198068		SCR004	yGG066 unSCR control	0.245885
SCR001	yGG066 SCR	0.150739		SCR004	yGG066 unSCR control	0.234982
SCR001	yGG066 SCR	0.137161		SCR004	yGG066 unSCR control	0.229969
SCR002	yGG066 SCR	0.887495		SCR005	yGG066 unSCR control	0.311264
SCR002	yGG066 SCR	0.996057		SCR005	yGG066 unSCR control	0.23731
SCR002	yGG066 SCR	1.43044		SCR005	yGG066 unSCR control	0.325121
SCR002	yGG066 SCR	0.460801		SCR006	yGG066 unSCR control	0.2348
SCR002	yGG066 SCR	0.431316		SCR006	yGG066 unSCR control	0.295148
SCR002	yGG066 SCR	0.371668		SCR006	yGG066 unSCR control	0.213422
SCR002	yGG066 SCR	0.367902		SCR007	yGG066 unSCR control	0.256987
SCR002	yGG066 SCR	0.43639		SCR007	yGG066 unSCR control	0.292141
SCR002	yGG066 SCR	0.399827		SCR007	yGG066 unSCR control	0.156456
SCR002	yGG066 SCR	0.344879		SCR008	yGG066 unSCR control	0.262906
SCR002	yGG066 SCR	0.417237		SCR008	yGG066 unSCR control	0.253637
SCR002	yGG066 SCR	0.306586		SCR008	yGG066 unSCR control	0.273007
SCR002	yGG066 SCR	0.336116		SCR009	yGG066 unSCR control	0.271028
SCR002	yGG066 SCR	0.319015		SCR009	yGG066 unSCR control	0.325083
SCR002	yGG066 SCR	0.351938		SCR009	yGG066 unSCR control	0.243061
SCR002	yGG066 SCR	0.283654		SCR010	yGG066 unSCR control	0.199379
SCR002	yGG066 SCR	0.268833		SCR010	yGG066 unSCR control	0.148707
SCR002	yGG066 SCR	0.242565		SCR010	yGG066 unSCR control	0.211706
SCR002	yGG066 SCR	0.2559		SCR011	yGG066 unSCR control	0.66321
SCR002	yGG066 SCR	0.260559		SCR011	yGG066 unSCR control	0.192656
SCR002	yGG066 SCR	0.283189		SCR011	yGG066 unSCR control	0.176658
SCR002	yGG066 SCR	0.163162
SCR002	yGG066 SCR	0.315715
SCR002	yGG066 SCR	0.330633
SCR002	yGG066 SCR	0.270114
SCR002	yGG066 SCR	0.294519
SCR002	yGG066 SCR	0.366624
SCR002	yGG066 SCR	0.33903
SCR002	yGG066 SCR	0.229614
SCR002	yGG066 SCR	0.446184
SCR002	yGG066 SCR	0.238705
SCR002	yGG066 SCR	0.258893
SCR002	yGG066 SCR	0.241163
SCR002	yGG066 SCR	0.377717
SCR002	yGG066 SCR	0.246854
SCR002	yGG066 SCR	0.209683
SCR002	yGG066 SCR	0.199816
SCR002	yGG066 SCR	0.37698
SCR002	yGG066 SCR	0.253618
SCR002	yGG066 SCR	0.243334
SCR002	yGG066 SCR	0.237493
SCR002	yGG066 SCR	0.548053
SCR002	yGG066 SCR	0.173747
SCR002	yGG066 SCR	0.207456
SCR002	yGG066 SCR	0.32759
SCR002	yGG066 SCR	0.262256
SCR002	yGG066 SCR	0.225046
SCR002	yGG066 SCR	0.231231
SCR002	yGG066 SCR	0.268001
SCR002	yGG066 SCR	0.274738
SCR002	yGG066 SCR	0.262601
SCR002	yGG066 SCR	0.157629
SCR002	yGG066 SCR	0.313369
SCR002	yGG066 SCR	0.232048
SCR002	yGG066 SCR	0.182402
SCR002	yGG066 SCR	0.26082
SCR002	yGG066 SCR	0.189636
SCR002	yGG066 SCR	0.169551
SCR002	yGG066 SCR	0.313178
SCR002	yGG066 SCR	0.219464
SCR002	yGG066 SCR	0.207832
SCR002	yGG066 SCR	0.249842
SCR002	yGG066 SCR	0.221855
SCR002	yGG066 SCR	0.262145
SCR002	yGG066 SCR	0.239673
SCR002	yGG066 SCR	0.250955
SCR002	yGG066 SCR	0.205832
SCR002	yGG066 SCR	0.350592
SCR002	yGG066 SCR	0.173759
SCR002	yGG066 SCR	0.193701
SCR002	yGG066 SCR	0.1561
SCR002	yGG066 SCR	0.132926
SCR002	yGG066 SCR	0.255633
SCR002	yGG066 SCR	0.16726
SCR002	yGG066 SCR	0.216338
SCR002	yGG066 SCR	0.269941
SCR002	yGG066 SCR	0.195883
SCR002	yGG066 SCR	0.282133
SCR002	yGG066 SCR	0.152768
SCR002	yGG066 SCR	0.183447
SCR002	yGG066 SCR	0.182195
SCR002	yGG066 SCR	0.192539
SCR002	yGG066 SCR	0.210711
SCR002	yGG066 SCR	0.179691
SCR002	yGG066 SCR	0.163213
SCR002	yGG066 SCR	0.180048
SCR002	yGG066 SCR	0.169807
SCR002	yGG066 SCR	0.184841
SCR002	yGG066 SCR	0.216161
SCR002	yGG066 SCR	0.245842
SCR002	yGG066 SCR	0.156157
SCR003	yGG066 SCR	0.477466
SCR003	yGG066 SCR	0.31175
SCR003	yGG066 SCR	0.233548
SCR003	yGG066 SCR	0.177024
SCR003	yGG066 SCR	0.185637
SCR003	yGG066 SCR	0.228925
SCR003	yGG066 SCR	0.136655
SCR003	yGG066 SCR	0.11636
SCR003	yGG066 SCR	0.246312
SCR003	yGG066 SCR	0.188408
SCR003	yGG066 SCR	0.350722
SCR003	yGG066 SCR	0.160495
SCR003	yGG066 SCR	0.188484
SCR003	yGG066 SCR	0.167057
SCR003	yGG066 SCR	0.201256
SCR003	yGG066 SCR	0.198811
SCR003	yGG066 SCR	0.23537
SCR003	yGG066 SCR	0.245945
SCR003	yGG066 SCR	0.121232
SCR003	yGG066 SCR	0.209302
SCR003	yGG066 SCR	0.144436
SCR003	yGG066 SCR	0.172477
SCR003	yGG066 SCR	0.181717
SCR003	yGG066 SCR	0.195672
SCR003	yGG066 SCR	0.182847
SCR003	yGG066 SCR	0.187682
SCR003	yGG066 SCR	0.191361
SCR003	yGG066 SCR	0.157259
SCR003	yGG066 SCR	0.199875
SCR003	yGG066 SCR	0.14877
SCR003	yGG066 SCR	0.230849
SCR003	yGG066 SCR	0.157929
SCR003	yGG066 SCR	0.183482
SCR003	yGG066 SCR	0.210794
SCR003	yGG066 SCR	0.120065
SCR003	yGG066 SCR	0.167961
SCR003	yGG066 SCR	0.155186
SCR003	yGG066 SCR	0.156287
SCR003	yGG066 SCR	0.185714
SCR003	yGG066 SCR	0.135657
SCR003	yGG066 SCR	0.141714
SCR003	yGG066 SCR	0.13235
SCR003	yGG066 SCR	0.162164
SCR003	yGG066 SCR	0.153089
SCR003	yGG066 SCR	0.161096
SCR003	yGG066 SCR	0.226227
SCR003	yGG066 SCR	0.173149
SCR003	yGG066 SCR	0.185775
SCR003	yGG066 SCR	0.144563
SCR003	yGG066 SCR	0.147063
SCR003	yGG066 SCR	0.15868
SCR003	yGG066 SCR	0.176724
SCR003	yGG066 SCR	0.130729
SCR003	yGG066 SCR	0.195605
SCR003	yGG066 SCR	0.182723
SCR003	yGG066 SCR	0.0998398
SCR003	yGG066 SCR	0.153828
SCR003	yGG066 SCR	0.155287
SCR003	yGG066 SCR	0.125811
SCR003	yGG066 SCR	0.154221
SCR003	yGG066 SCR	0.123305
SCR003	yGG066 SCR	0.103137
SCR003	yGG066 SCR	0.139977
SCR004	yGG066 SCR	2.33482
SCR004	yGG066 SCR	0.832392
SCR004	yGG066 SCR	0.228221
SCR004	yGG066 SCR	0.235144
SCR004	yGG066 SCR	0.204025
SCR004	yGG066 SCR	0.16089
SCR004	yGG066 SCR	0.218152
SCR004	yGG066 SCR	0.202315
SCR004	yGG066 SCR	0.242086
SCR004	yGG066 SCR	0.213804
SCR004	yGG066 SCR	0.22413
SCR004	yGG066 SCR	0.221667
SCR004	yGG066 SCR	0.191105
SCR004	yGG066 SCR	0.166165
SCR004	yGG066 SCR	0.145602
SCR004	yGG066 SCR	0.147614
SCR004	yGG066 SCR	0.169831
SCR004	yGG066 SCR	0.178475
SCR004	yGG066 SCR	0.13495
SCR004	yGG066 SCR	0.203504
SCR004	yGG066 SCR	0.220062
SCR004	yGG066 SCR	0.138791
SCR004	yGG066 SCR	0.189385
SCR004	yGG066 SCR	0.146671
SCR004	yGG066 SCR	0.224418
SCR004	yGG066 SCR	0.245828
SCR004	yGG066 SCR	0.179995
SCR004	yGG066 SCR	0.232557
SCR004	yGG066 SCR	0.152184
SCR004	yGG066 SCR	0.169867
SCR004	yGG066 SCR	0.156648
SCR004	yGG066 SCR	0.181597
SCR004	yGG066 SCR	0.257486
SCR004	yGG066 SCR	0.246671
SCR004	yGG066 SCR	0.243613
SCR004	yGG066 SCR	0.219
SCR004	yGG066 SCR	0.119469
SCR004	yGG066 SCR	0.152844
SCR004	yGG066 SCR	0.13026
SCR004	yGG066 SCR	0.12944
SCR004	yGG066 SCR	0.191264
SCR004	yGG066 SCR	0.183768
SCR004	yGG066 SCR	0.130004
SCR004	yGG066 SCR	0.166833
SCR004	yGG066 SCR	0.163519
SCR004	yGG066 SCR	0.206546
SCR004	yGG066 SCR	0.181376
SCR004	yGG066 SCR	0.195063
SCR004	yGG066 SCR	0.256646
SCR004	yGG066 SCR	0.185136
SCR004	yGG066 SCR	0.225804
SCR004	yGG066 SCR	0.173585
SCR004	yGG066 SCR	0.147734
SCR004	yGG066 SCR	0.207947
SCR004	yGG066 SCR	0.114006
SCR004	yGG066 SCR	0.174421
SCR004	yGG066 SCR	0.164666
SCR004	yGG066 SCR	0.178332
SCR004	yGG066 SCR	0.180657
SCR004	yGG066 SCR	0.131349
SCR004	yGG066 SCR	0.184311
SCR004	yGG066 SCR	0.198124
SCR004	yGG066 SCR	0.162369
SCR004	yGG066 SCR	0.161742
SCR004	yGG066 SCR	0.14598
SCR004	yGG066 SCR	0.16458
SCR004	yGG066 SCR	0.190723
SCR004	yGG066 SCR	0.210941
SCR004	yGG066 SCR	0.159445
SCR004	yGG066 SCR	0.187521
SCR004	yGG066 SCR	0.154657
SCR004	yGG066 SCR	0.206183
SCR004	yGG066 SCR	0.194588
SCR004	yGG066 SCR	0.190974
SCR004	yGG066 SCR	0.132811
SCR004	yGG066 SCR	0.129581
SCR004	yGG066 SCR	0.203608
SCR004	yGG066 SCR	0.142771
SCR004	yGG066 SCR	0.163736
SCR004	yGG066 SCR	0.0996003
SCR004	yGG066 SCR	0.163902
SCR004	yGG066 SCR	0.122469
SCR004	yGG066 SCR	0.170022
SCR004	yGG066 SCR	0.179619
SCR004	yGG066 SCR	0.183608
SCR004	yGG066 SCR	0.140254
SCR004	yGG066 SCR	0.164661
SCR004	yGG066 SCR	0.201555
SCR004	yGG066 SCR	0.144949
SCR004	yGG066 SCR	0.163184
SCR004	yGG066 SCR	0.0972379
SCR004	yGG066 SCR	0.144697
SCR005	yGG066 SCR	5.01078
SCR005	yGG066 SCR	4.28675
SCR005	yGG066 SCR	0.000305645
SCR005	yGG066 SCR	3.975
SCR005	yGG066 SCR	1.83128
SCR005	yGG066 SCR	1.26499
SCR005	yGG066 SCR	1.94009
SCR005	yGG066 SCR	0.744177
SCR005	yGG066 SCR	0.558203
SCR005	yGG066 SCR	0.4298
SCR005	yGG066 SCR	0.469532
SCR005	yGG066 SCR	0.573885
SCR005	yGG066 SCR	0.345268
SCR005	yGG066 SCR	0.365553
SCR005	yGG066 SCR	0.315268
SCR005	yGG066 SCR	0.43997
SCR005	yGG066 SCR	0.526593
SCR005	yGG066 SCR	0.365449
SCR005	yGG066 SCR	0.536881
SCR005	yGG066 SCR	0.38114
SCR005	yGG066 SCR	0.276076
SCR005	yGG066 SCR	0.300709
SCR005	yGG066 SCR	0.292255
SCR005	yGG066 SCR	0.366118
SCR005	yGG066 SCR	0.388926
SCR005	yGG066 SCR	0.292435
SCR005	yGG066 SCR	0.286522
SCR005	yGG066 SCR	0.00383786
SCR005	yGG066 SCR	0.31068
SCR005	yGG066 SCR	0.323462
SCR005	yGG066 SCR	0.330515
SCR005	yGG066 SCR	0.235034
SCR005	yGG066 SCR	0.329968
SCR005	yGG066 SCR	0.275406
SCR005	yGG066 SCR	0.255162
SCR005	yGG066 SCR	0.269747
SCR005	yGG066 SCR	0.308595
SCR005	yGG066 SCR	0.218464
SCR005	yGG066 SCR	0.334655
SCR005	yGG066 SCR	0.22423
SCR005	yGG066 SCR	0.339243
SCR005	yGG066 SCR	0.303644
SCR005	yGG066 SCR	0.222366
SCR005	yGG066 SCR	0.369802
SCR005	yGG066 SCR	0.176227
SCR005	yGG066 SCR	0.350816
SCR005	yGG066 SCR	0.375651
SCR005	yGG066 SCR	0.352161
SCR005	yGG066 SCR	0.00211026
SCR005	yGG066 SCR	0.235479
SCR005	yGG066 SCR	0.231118
SCR005	yGG066 SCR	0.200527
SCR005	yGG066 SCR	0.276269
SCR005	yGG066 SCR	0.30972
SCR005	yGG066 SCR	0.257339
SCR005	yGG066 SCR	0.00155279
SCR005	yGG066 SCR	0.21644
SCR005	yGG066 SCR	0.265785
SCR005	yGG066 SCR	0.198356
SCR005	yGG066 SCR	0.220766
SCR005	yGG066 SCR	0.290944
SCR005	yGG066 SCR	0.00267138
SCR005	yGG066 SCR	0.00140786
SCR005	yGG066 SCR	0.192068
SCR005	yGG066 SCR	0.203787
SCR005	yGG066 SCR	0.000990462
SCR005	yGG066 SCR	0.208807
SCR005	yGG066 SCR	0.254771
SCR005	yGG066 SCR	0.00203004
SCR005	yGG066 SCR	0.195422
SCR005	yGG066 SCR	0.214053
SCR005	yGG066 SCR	0.219607
SCR005	yGG066 SCR	0.000570346
SCR005	yGG066 SCR	0.172905
SCR005	yGG066 SCR	0.230329
SCR005	yGG066 SCR	0.249793
SCR005	yGG066 SCR	0.272151
SCR005	yGG066 SCR	0.232793
SCR005	yGG066 SCR	0.153464
SCR005	yGG066 SCR	0.00233966
SCR005	yGG066 SCR	0.194092
SCR005	yGG066 SCR	0.000603666
SCR005	yGG066 SCR	0.213515
SCR005	yGG066 SCR	0.00200621
SCR005	yGG066 SCR	0.162905
SCR005	yGG066 SCR	0.00617893
SCR005	yGG066 SCR	0.117605
SCR005	yGG066 SCR	0.146517
SCR005	yGG066 SCR	0.191368
SCR005	yGG066 SCR	0.226945
SCR005	yGG066 SCR	0.0010248
SCR005	yGG066 SCR	0.00047474
SCR006	yGG066 SCR	0.157781
SCR006	yGG066 SCR	0.457032
SCR006	yGG066 SCR	0.192052
SCR006	yGG066 SCR	0.173473
SCR006	yGG066 SCR	0.203322
SCR006	yGG066 SCR	0.164142
SCR006	yGG066 SCR	0.203719
SCR006	yGG066 SCR	0.221904
SCR006	yGG066 SCR	0.18295
SCR006	yGG066 SCR	0.182088
SCR006	yGG066 SCR	0.183714
SCR006	yGG066 SCR	0.219596
SCR006	yGG066 SCR	0.182881
SCR006	yGG066 SCR	0.175059
SCR006	yGG066 SCR	0.237817
SCR006	yGG066 SCR	0.241117
SCR006	yGG066 SCR	0.22682
SCR006	yGG066 SCR	0.207016
SCR006	yGG066 SCR	0.14408
SCR006	yGG066 SCR	0.156625
SCR006	yGG066 SCR	0.169773
SCR006	yGG066 SCR	0.149912
SCR006	yGG066 SCR	0.238287
SCR006	yGG066 SCR	0.238676
SCR006	yGG066 SCR	0.168399
SCR006	yGG066 SCR	0.136964
SCR006	yGG066 SCR	0.184825
SCR006	yGG066 SCR	0.230329
SCR006	yGG066 SCR	0.210125
SCR006	yGG066 SCR	0.169513
SCR006	yGG066 SCR	0.265941
SCR006	yGG066 SCR	0.182524
SCR006	yGG066 SCR	0.178065
SCR006	yGG066 SCR	0.159998
SCR006	yGG066 SCR	0.164406
SCR006	yGG066 SCR	0.18916
SCR006	yGG066 SCR	0.208465
SCR006	yGG066 SCR	0.16368
SCR006	yGG066 SCR	0.117322
SCR006	yGG066 SCR	0.00105665
SCR006	yGG066 SCR	0.202903
SCR006	yGG066 SCR	0.207545
SCR006	yGG066 SCR	0.165555
SCR006	yGG066 SCR	0.161295
SCR006	yGG066 SCR	0.197878
SCR006	yGG066 SCR	0.204964
SCR006	yGG066 SCR	0.184427
SCR006	yGG066 SCR	0.342759
SCR006	yGG066 SCR	0.17536
SCR006	yGG066 SCR	0.118229
SCR006	yGG066 SCR	0.127918
SCR006	yGG066 SCR	0.220275
SCR006	yGG066 SCR	0.188491
SCR006	yGG066 SCR	0.179652
SCR006	yGG066 SCR	0.188946
SCR006	yGG066 SCR	0.213508
SCR006	yGG066 SCR	0.185199
SCR006	yGG066 SCR	0.153502
SCR006	yGG066 SCR	0.214171
SCR006	yGG066 SCR	0.198394
SCR006	yGG066 SCR	0.190546
SCR006	yGG066 SCR	0.137048
SCR006	yGG066 SCR	0.321709
SCR006	yGG066 SCR	0.151404
SCR006	yGG066 SCR	0.1316
SCR006	yGG066 SCR	0.165836
SCR006	yGG066 SCR	0.164834
SCR006	yGG066 SCR	0.126818
SCR006	yGG066 SCR	0.14704
SCR006	yGG066 SCR	0.159741
SCR006	yGG066 SCR	0.15942
SCR006	yGG066 SCR	0.164426
SCR006	yGG066 SCR	0.192581
SCR006	yGG066 SCR	0.208573
SCR006	yGG066 SCR	0.165668
SCR006	yGG066 SCR	0.145109
SCR006	yGG066 SCR	0.135191
SCR006	yGG066 SCR	0.132873
SCR006	yGG066 SCR	0.146653
SCR006	yGG066 SCR	0.134145
SCR006	yGG066 SCR	0.107439
SCR006	yGG066 SCR	0.142553
SCR006	yGG066 SCR	0.14425
SCR006	yGG066 SCR	0.160885
SCR006	yGG066 SCR	0.159442
SCR006	yGG066 SCR	0.156934
SCR006	yGG066 SCR	0.108638
SCR006	yGG066 SCR	0.119243
SCR006	yGG066 SCR	0.131679
SCR006	yGG066 SCR	0.10323
SCR007	yGG066 SCR	2.09214
SCR007	yGG066 SCR	0.36187
SCR007	yGG066 SCR	0.48196
SCR007	yGG066 SCR	0.33652
SCR007	yGG066 SCR	0.283406
SCR007	yGG066 SCR	0.19779
SCR007	yGG066 SCR	0.905421
SCR007	yGG066 SCR	0.496064
SCR007	yGG066 SCR	0.239404
SCR007	yGG066 SCR	0.505692
SCR007	yGG066 SCR	0.254832
SCR007	yGG066 SCR	0.256531
SCR007	yGG066 SCR	0.232106
SCR007	yGG066 SCR	0.23686
SCR007	yGG066 SCR	0.211913
SCR007	yGG066 SCR	0.206566
SCR007	yGG066 SCR	0.219463
SCR007	yGG066 SCR	0.253873
SCR007	yGG066 SCR	0.24005
SCR007	yGG066 SCR	0.245503
SCR007	yGG066 SCR	0.198876
SCR007	yGG066 SCR	0.187759
SCR007	yGG066 SCR	0.215656
SCR007	yGG066 SCR	0.311382
SCR007	yGG066 SCR	0.286536
SCR007	yGG066 SCR	0.257121
SCR007	yGG066 SCR	0.248585
SCR007	yGG066 SCR	0.477769
SCR007	yGG066 SCR	0.188186
SCR007	yGG066 SCR	0.237179
SCR007	yGG066 SCR	0.215507
SCR007	yGG066 SCR	0.222564
SCR007	yGG066 SCR	0.222213
SCR007	yGG066 SCR	0.200242
SCR007	yGG066 SCR	0.214094
SCR007	yGG066 SCR	0.184408
SCR007	yGG066 SCR	0.214678
SCR007	yGG066 SCR	0.261012
SCR007	yGG066 SCR	0.291243
SCR007	yGG066 SCR	0.196687
SCR007	yGG066 SCR	0.176607
SCR007	yGG066 SCR	0.261384
SCR007	yGG066 SCR	0.239396
SCR007	yGG066 SCR	0.305315
SCR007	yGG066 SCR	0.202957
SCR007	yGG066 SCR	0.280945
SCR007	yGG066 SCR	0.206356
SCR007	yGG066 SCR	0.197201
SCR007	yGG066 SCR	0.211812
SCR007	yGG066 SCR	0.249943
SCR007	yGG066 SCR	0.224478
SCR007	yGG066 SCR	0.228953
SCR007	yGG066 SCR	0.20064
SCR007	yGG066 SCR	0.177318
SCR007	yGG066 SCR	0.167316
SCR007	yGG066 SCR	0.178062
SCR007	yGG066 SCR	0.159646
SCR007	yGG066 SCR	0.210356
SCR007	yGG066 SCR	0.217646
SCR007	yGG066 SCR	0.173632
SCR007	yGG066 SCR	0.207638
SCR007	yGG066 SCR	0.209169
SCR007	yGG066 SCR	0.24416
SCR007	yGG066 SCR	0.202991
SCR007	yGG066 SCR	0.177871
SCR007	yGG066 SCR	0.243385
SCR007	yGG066 SCR	0.199134
SCR007	yGG066 SCR	0.225927
SCR007	yGG066 SCR	0.195106
SCR007	yGG066 SCR	0.162138
SCR007	yGG066 SCR	0.198365
SCR007	yGG066 SCR	0.208096
SCR007	yGG066 SCR	0.176949
SCR007	yGG066 SCR	0.193531
SCR007	yGG066 SCR	0.140252
SCR007	yGG066 SCR	0.133012
SCR007	yGG066 SCR	0.185248
SCR007	yGG066 SCR	0.158255
SCR007	yGG066 SCR	0.167972
SCR007	yGG066 SCR	0.250761
SCR007	yGG066 SCR	0.235345
SCR007	yGG066 SCR	0.183809
SCR007	yGG066 SCR	0.161165
SCR007	yGG066 SCR	0.197129
SCR007	yGG066 SCR	0.171414
SCR007	yGG066 SCR	0.160992
SCR007	yGG066 SCR	0.111432
SCR007	yGG066 SCR	0.120409
SCR008	yGG066 SCR	2.2487
SCR008	yGG066 SCR	2.37707
SCR008	yGG066 SCR	2.10546
SCR008	yGG066 SCR	1.05283
SCR008	yGG066 SCR	0.398299
SCR008	yGG066 SCR	0.228334
SCR008	yGG066 SCR	0.19296
SCR008	yGG066 SCR	0.515716
SCR008	yGG066 SCR	0.155153
SCR008	yGG066 SCR	0.201028
SCR008	yGG066 SCR	0.223886
SCR008	yGG066 SCR	0.154864
SCR008	yGG066 SCR	0.1806
SCR008	yGG066 SCR	0.16697
SCR008	yGG066 SCR	0.179182
SCR008	yGG066 SCR	0.161179
SCR008	yGG066 SCR	0.220044
SCR008	yGG066 SCR	0.15962
SCR008	yGG066 SCR	0.185046
SCR008	yGG066 SCR	0.210981
SCR008	yGG066 SCR	0.131742
SCR008	yGG066 SCR	0.128539
SCR008	yGG066 SCR	0.155814
SCR008	yGG066 SCR	0.278546
SCR008	yGG066 SCR	0.124289
SCR008	yGG066 SCR	0.179894
SCR008	yGG066 SCR	0.153881
SCR008	yGG066 SCR	0.132738
SCR008	yGG066 SCR	0.10763
SCR008	yGG066 SCR	0.111088
SCR008	yGG066 SCR	0.145199
SCR008	yGG066 SCR	0.147107
SCR008	yGG066 SCR	0.138126
SCR008	yGG066 SCR	0.177215
SCR008	yGG066 SCR	0.142296
SCR008	yGG066 SCR	0.157259
SCR008	yGG066 SCR	0.167573
SCR008	yGG066 SCR	0.158257
SCR008	yGG066 SCR	0.162781
SCR008	yGG066 SCR	0.153405
SCR008	yGG066 SCR	0.140374
SCR008	yGG066 SCR	0.126348
SCR008	yGG066 SCR	0.149214
SCR008	yGG066 SCR	0.159423
SCR008	yGG066 SCR	0.134035
SCR008	yGG066 SCR	0.192103
SCR008	yGG066 SCR	0.136374
SCR008	yGG066 SCR	0.157139
SCR008	yGG066 SCR	0.151578
SCR008	yGG066 SCR	0.165005
SCR008	yGG066 SCR	0.13484
SCR008	yGG066 SCR	0.136859
SCR008	yGG066 SCR	0.173168
SCR008	yGG066 SCR	0.152073
SCR008	yGG066 SCR	0.165105
SCR008	yGG066 SCR	0.163693
SCR008	yGG066 SCR	0.160886
SCR008	yGG066 SCR	0.118455
SCR008	yGG066 SCR	0.162631
SCR008	yGG066 SCR	0.111494
SCR008	yGG066 SCR	0.139197
SCR008	yGG066 SCR	0.158243
SCR008	yGG066 SCR	0.170779
SCR008	yGG066 SCR	0.134899
SCR008	yGG066 SCR	0.143053
SCR008	yGG066 SCR	0.128185
SCR008	yGG066 SCR	0.128693
SCR008	yGG066 SCR	0.135774
SCR008	yGG066 SCR	0.104361
SCR008	yGG066 SCR	0.143907
SCR008	yGG066 SCR	0.156779
SCR008	yGG066 SCR	0.125971
SCR008	yGG066 SCR	0.113949
SCR008	yGG066 SCR	0.131781
SCR008	yGG066 SCR	0.104143
SCR008	yGG066 SCR	0.183376
SCR008	yGG066 SCR	0.123984
SCR008	yGG066 SCR	0.139266
SCR008	yGG066 SCR	0.126067
SCR008	yGG066 SCR	0.136042
SCR008	yGG066 SCR	0.137931
SCR008	yGG066 SCR	0.112908
SCR008	yGG066 SCR	0.132443
SCR008	yGG066 SCR	0.135468
SCR008	yGG066 SCR	0.133342
SCR008	yGG066 SCR	0.116529
SCR008	yGG066 SCR	0.140857
SCR008	yGG066 SCR	0.128325
SCR008	yGG066 SCR	0.125982
SCR008	yGG066 SCR	0.112566
SCR009	yGG066 SCR	1.73397
SCR009	yGG066 SCR	0.694874
SCR009	yGG066 SCR	0.32925
SCR009	yGG066 SCR	0.341523
SCR009	yGG066 SCR	0.591954
SCR009	yGG066 SCR	0.515827
SCR009	yGG066 SCR	0.206176
SCR009	yGG066 SCR	0.324861
SCR009	yGG066 SCR	0.308749
SCR009	yGG066 SCR	0.341117
SCR009	yGG066 SCR	0.235071
SCR009	yGG066 SCR	0.294344
SCR009	yGG066 SCR	0.247045
SCR009	yGG066 SCR	0.191848
SCR009	yGG066 SCR	0.164731
SCR009	yGG066 SCR	0.27167
SCR009	yGG066 SCR	0.244647
SCR009	yGG066 SCR	0.212322
SCR009	yGG066 SCR	0.271304
SCR009	yGG066 SCR	0.215803
SCR009	yGG066 SCR	0.246719
SCR009	yGG066 SCR	0.112804
SCR009	yGG066 SCR	0.17968
SCR009	yGG066 SCR	0.23214
SCR009	yGG066 SCR	0.182657
SCR009	yGG066 SCR	0.163317
SCR009	yGG066 SCR	0.217634
SCR009	yGG066 SCR	0.198999
SCR009	yGG066 SCR	0.211746
SCR009	yGG066 SCR	0.229252
SCR009	yGG066 SCR	0.216
SCR009	yGG066 SCR	0.202703
SCR009	yGG066 SCR	0.239986
SCR009	yGG066 SCR	0.261043
SCR009	yGG066 SCR	0.286072
SCR009	yGG066 SCR	0.260105
SCR009	yGG066 SCR	0.211733
SCR009	yGG066 SCR	0.191446
SCR009	yGG066 SCR	0.245631
SCR009	yGG066 SCR	0.207544
SCR009	yGG066 SCR	0.171328
SCR009	yGG066 SCR	0.248527
SCR009	yGG066 SCR	0.195815
SCR009	yGG066 SCR	0.115179
SCR009	yGG066 SCR	0.155692
SCR009	yGG066 SCR	0.190431
SCR009	yGG066 SCR	0.182879
SCR009	yGG066 SCR	0.201181
SCR009	yGG066 SCR	0.215694
SCR009	yGG066 SCR	0.128397
SCR009	yGG066 SCR	0.247054
SCR009	yGG066 SCR	0.209183
SCR009	yGG066 SCR	0.175141
SCR009	yGG066 SCR	0.185145
SCR009	yGG066 SCR	0.196241
SCR009	yGG066 SCR	0.172537
SCR009	yGG066 SCR	0.239082
SCR009	yGG066 SCR	0.151753
SCR009	yGG066 SCR	0.247107
SCR009	yGG066 SCR	0.195486
SCR009	yGG066 SCR	0.158845
SCR009	yGG066 SCR	0.21337
SCR009	yGG066 SCR	0.1809
SCR009	yGG066 SCR	0.136208
SCR009	yGG066 SCR	0.234938
SCR009	yGG066 SCR	0.202851
SCR009	yGG066 SCR	0.10938
SCR009	yGG066 SCR	0.167748
SCR009	yGG066 SCR	0.218406
SCR009	yGG066 SCR	0.188456
SCR009	yGG066 SCR	0.207864
SCR009	yGG066 SCR	0.122732
SCR009	yGG066 SCR	0.159107
SCR009	yGG066 SCR	0.130557
SCR009	yGG066 SCR	0.141786
SCR009	yGG066 SCR	0.204118
SCR009	yGG066 SCR	0.176815
SCR009	yGG066 SCR	0.186866
SCR009	yGG066 SCR	0.199186
SCR009	yGG066 SCR	0.120249
SCR009	yGG066 SCR	0.133978
SCR009	yGG066 SCR	0.185796
SCR009	yGG066 SCR	0.183997
SCR009	yGG066 SCR	0.000324349
SCR009	yGG066 SCR	0.142112
SCR009	yGG066 SCR	0.161501
SCR009	yGG066 SCR	0.170789
SCR009	yGG066 SCR	0.000120063
SCR009	yGG066 SCR	0.16306
SCR010	yGG066 SCR	1.09234
SCR010	yGG066 SCR	0.808121
SCR010	yGG066 SCR	0.15741
SCR010	yGG066 SCR	0.178709
SCR010	yGG066 SCR	0.135661
SCR010	yGG066 SCR	0.000507841
SCR010	yGG066 SCR	0.183105
SCR010	yGG066 SCR	0.153874
SCR010	yGG066 SCR	0.0988778
SCR010	yGG066 SCR	0.198731
SCR010	yGG066 SCR	0.173646
SCR010	yGG066 SCR	0.153116
SCR010	yGG066 SCR	0.163239
SCR010	yGG066 SCR	0.000611154
SCR010	yGG066 SCR	0.156276
SCR010	yGG066 SCR	0.175225
SCR010	yGG066 SCR	0.158651
SCR010	yGG066 SCR	0.203075
SCR010	yGG066 SCR	0.00220252
SCR010	yGG066 SCR	0.116289
SCR010	yGG066 SCR	0.165982
SCR010	yGG066 SCR	0.1506
SCR010	yGG066 SCR	0.14323
SCR010	yGG066 SCR	0.211647
SCR010	yGG066 SCR	0.131496
SCR010	yGG066 SCR	0.137695
SCR010	yGG066 SCR	0.206347
SCR010	yGG066 SCR	0.219451
SCR010	yGG066 SCR	0.151137
SCR010	yGG066 SCR	0.114712
SCR010	yGG066 SCR	0.109231
SCR010	yGG066 SCR	0.124109
SCR010	yGG066 SCR	0.142404
SCR010	yGG066 SCR	0.156609
SCR010	yGG066 SCR	0.125836
SCR010	yGG066 SCR	0.135056
SCR010	yGG066 SCR	0.120479
SCR010	yGG066 SCR	0.000916142
SCR010	yGG066 SCR	0.000435543
SCR010	yGG066 SCR	0.13629
SCR010	yGG066 SCR	0.118297
SCR010	yGG066 SCR	0.102704
SCR010	yGG066 SCR	0.125602
SCR010	yGG066 SCR	0.150473
SCR010	yGG066 SCR	0.157288
SCR010	yGG066 SCR	0.102485
SCR010	yGG066 SCR	0.142043
SCR010	yGG066 SCR	0.0919837
SCR010	yGG066 SCR	0.109782
SCR010	yGG066 SCR	0.124818
SCR010	yGG066 SCR	0.142618
SCR010	yGG066 SCR	0.00115454
SCR010	yGG066 SCR	0.131901
SCR010	yGG066 SCR	0.17912
SCR010	yGG066 SCR	0.140878
SCR010	yGG066 SCR	0.11291
SCR010	yGG066 SCR	0.126126
SCR010	yGG066 SCR	0.120707
SCR010	yGG066 SCR	0.110892
SCR010	yGG066 SCR	0.120042
SCR010	yGG066 SCR	0.128731
SCR010	yGG066 SCR	0.000727394
SCR010	yGG066 SCR	0.12231
SCR010	yGG066 SCR	0.10994
SCR010	yGG066 SCR	0.00130654
SCR010	yGG066 SCR	0.135171
SCR010	yGG066 SCR	0.000340837
SCR010	yGG066 SCR	0.0933042
SCR010	yGG066 SCR	0.000375562
SCR010	yGG066 SCR	0.136101
SCR010	yGG066 SCR	0.142051
SCR010	yGG066 SCR	0.00104369
SCR010	yGG066 SCR	0.12761
SCR010	yGG066 SCR	0.151701
SCR010	yGG066 SCR	0.135064
SCR010	yGG066 SCR	0.109536
SCR010	yGG066 SCR	0.103097
SCR010	yGG066 SCR	0.110658
SCR010	yGG066 SCR	0.144216
SCR010	yGG066 SCR	0.000279763
SCR010	yGG066 SCR	0.105206
SCR010	yGG066 SCR	0.0849951
SCR010	yGG066 SCR	0.0783935
SCR010	yGG066 SCR	0.157126
SCR010	yGG066 SCR	0.00113928
SCR010	yGG066 SCR	0.177684
SCR010	yGG066 SCR	0.106434
SCR010	yGG066 SCR	0.0991207
SCR010	yGG066 SCR	0.0956171
SCR011	yGG066 SCR	0.264315
SCR011	yGG066 SCR	0.176122
SCR011	yGG066 SCR	0.242067
SCR011	yGG066 SCR	0.178949
SCR011	yGG066 SCR	0.231912
SCR011	yGG066 SCR	0.13753
SCR011	yGG066 SCR	0.168168
SCR011	yGG066 SCR	0.166204
SCR011	yGG066 SCR	0.162533
SCR011	yGG066 SCR	0.159687
SCR011	yGG066 SCR	0.194441
SCR011	yGG066 SCR	0.166678
SCR011	yGG066 SCR	0.130244
SCR011	yGG066 SCR	0.134159
SCR011	yGG066 SCR	0.119286
SCR011	yGG066 SCR	0.165106
SCR011	yGG066 SCR	0.144249
SCR011	yGG066 SCR	0.254544
SCR011	yGG066 SCR	0.163244
SCR011	yGG066 SCR	0.177125
SCR011	yGG066 SCR	0.172225
SCR011	yGG066 SCR	0.18323
SCR011	yGG066 SCR	0.167039
SCR011	yGG066 SCR	0.151557
SCR011	yGG066 SCR	0.158889
SCR011	yGG066 SCR	0.127705
SCR011	yGG066 SCR	0.16836
SCR011	yGG066 SCR	0.159532
SCR011	yGG066 SCR	0.140649
SCR011	yGG066 SCR	0.176165
SCR011	yGG066 SCR	0.133694
SCR011	yGG066 SCR	0.139673
SCR011	yGG066 SCR	0.108655
SCR011	yGG066 SCR	0.152083
SCR011	yGG066 SCR	0.223462
SCR011	yGG066 SCR	0.152043
SCR011	yGG066 SCR	0.151048
SCR011	yGG066 SCR	0.175495
SCR011	yGG066 SCR	0.132243
SCR011	yGG066 SCR	0.175758
SCR011	yGG066 SCR	0.136442
SCR011	yGG066 SCR	0.146075
SCR011	yGG066 SCR	0.151283
SCR011	yGG066 SCR	0.205786
SCR011	yGG066 SCR	0.119622
SCR011	yGG066 SCR	0.129379
SCR011	yGG066 SCR	0.180252
SCR011	yGG066 SCR	0.119801
SCR011	yGG066 SCR	0.106917
SCR011	yGG066 SCR	0.141772
SCR011	yGG066 SCR	0.160154
SCR011	yGG066 SCR	0.163199
SCR011	yGG066 SCR	0.114435
SCR011	yGG066 SCR	0.094596
SCR011	yGG066 SCR	0.102593
SCR011	yGG066 SCR	0.120375
SCR011	yGG066 SCR	0.117918
SCR011	yGG066 SCR	0.195214
SCR011	yGG066 SCR	0.124628
SCR011	yGG066 SCR	0.0973384
SCR011	yGG066 SCR	0.143251
SCR011	yGG066 SCR	0.14661
SCR011	yGG066 SCR	0.152431
SCR011	yGG066 SCR	0.149297
SCR011	yGG066 SCR	0.160162
SCR011	yGG066 SCR	0.156416
SCR011	yGG066 SCR	0.111207
SCR011	yGG066 SCR	0.181161
SCR011	yGG066 SCR	0.136271
SCR011	yGG066 SCR	0.128227
SCR011	yGG066 SCR	0.11515
SCR011	yGG066 SCR	0.162237
SCR011	yGG066 SCR	0.0836421
SCR011	yGG066 SCR	0.124379
SCR011	yGG066 SCR	0.119773
SCR011	yGG066 SCR	0.198937
SCR011	yGG066 SCR	0.145979
SCR011	yGG066 SCR	0.102844
SCR011	yGG066 SCR	0.169997
SCR011	yGG066 SCR	0.118217
SCR011	yGG066 SCR	0.0968483
SCR011	yGG066 SCR	0.098737

## Sheet: Fig 2A
Control	BC01	BC02	BC03	BC04	BC05	BC06	BC07	BC08	BC09	BC10	BC11	BC12
0.938078	4.76944	3.802	7.13684	4.34144	4.37597	4.33484	4.89254	2.65427	4.15404	3.80432	3.01066	3.31357
0.939555	4.37233	3.66515	6.82851	3.79692	3.12705	4.69554	4.15933	3.26611	4.06649	3.46382	3.72429	4.3899
1.06648	4.26663	4.03849	7.17531	3.43916	3.9132	2.75937	4.75845	2.80983	3.14333	2.29254	3.05328	3.47985
0.955944	3.91382	3.63556	6.38784	2.7952	3.62353	2.56039	3.81375	3.44907	3.66909	3.01063	3.36063	4.399
1.10505	3.90946	3.48868	5.42883	4.46125	5.58027	2.6684	3.38507	1.77531	3.02081	3.16914	3.10004	4.11973
0.99492	5.10274	4.60011	4.86156	3.89695	4.90848	3.46484	3.99777	1.85976	3.40448	2.82151	2.62952	4.15568
	7.34658	2.69152	5.35168	2.83774	4.94203	2.98837	5.16902	1.96698	2.9376	1.9027	2.24351	4.18998

## Sheet: Fig 2B
Barcode	Reads (x10^3)	Bases (Mbp)
1	73.204	724.069
2	105.464	1010.9
3	79.511	847.609
4	96.306	1086.98
5	115.571	1146.27
6	119.638	1123.06
7	77.174	827.346
8	88.226	907.083
9	76.188	922.04
10	79.136	772.549
11	91.2	914.179
12	71.464	748.614
None	48.368	499.457

## Sheet: Fig 3B
TIR1 (%)	PRE1 (%)
-25	65
-35	78
-67	57

## Sheet: Fig 3C
yGG066 (unSCR)	BC11 (SCR)	yGG066 d(TIR1-3')
0.966317	2.52279	2.35817
1.07507	2.21561	2.17284
0.958617	2.34719	2.50283
		2.80542
		2.54111

## Sheet: SFig 1A
	LCMS raw peak area
Chronological order	Postive control	Negative control
1	142143	273
2	133721	1305
3	121448	2898
4	114306	1752
5	115958	1233
6	122446	410
7	110224	231
8	95784	1240
9	109237	1905
10	96247	1541
11	98928	99
12	95317	1250
13	96012	1554
14	111844	0
15	93051	1452
16	92869	1464
17	92168	2042

## Sheet: SFig 1B
Plate-Well ID	First run	Last run
P1-F9	228216	264230
P1-A11	219673	252643
P1-G9	152260	179570
P1-E12	142895	125363
P1-C12	139997	127037
P1-C7	128752	130876
P1-C10	125810	143741
P1-D11	124806	140432
P1-D12	124261	119529
P1-C2	121822	133809
P1-E9	121593	133882
P1-F11	120855	117325
P1-B11	119355	130402
P1-H7	117742	127358
P1-E2	116723	121763
P1-C9	116548	127050
P1-B9	115747	129695
P1-B7	114388	124479
P1-H1	113905	123113
P1-G4	112845	125759
P1-C11	112801	123744
P1-A12	111448	101762
P1-E6	111159	124621
P1-A9	110536	128506
P1-D8	110488	117882
P1-F1	108611	111780
P1-B8	107868	115214
P1-D5	107672	115663
P1-C8	107532	122501
P1-E8	107474	111572
P1-B5	106682	122976
P1-D10	105686	116625
P1-D4	105549	118318
P1-E10	103682	123801
P1-H5	101704	115626
P1-F4	101450	116819
P1-E5	101443	106189
P1-D2	101150	106873
P1-F8	100917	107088
P1-C1	100366	104187
P1-A10	99694	119036
P1-G8	99326	110709
P1-F10	99033	109565
P1-B4	98944	109452
P1-D1	98304	106240
P1-C4	97599	104080
P1-H11	97584	92119
P1-B3	97523	110145
P1-C5	97462	106298
P1-D9	97205	105812
P1-G12	97143	91522
P1-B10	96729	103433
P1-H12	94954	89437
P1-H4	94814	103940
P1-G3	94548	108232
P1-E4	94534	106834
P1-D7	94385	100947
P1-E1	93988	100554
P1-C3	93325	109440
P1-H6	93027	109551
P1-G2	92422	98827
P1-B6	92331	100460
P1-B1	91801	100122
P1-G5	90933	101957
P1-B12	90506	85966
P1-G10	90398	102796
P1-H9	90122	100905
P1-F3	89932	98036
P1-H3	89337	101395
P1-E11	89209	95639
P1-H8	88691	96704
P1-G7	88333	98253
P1-F5	87674	97977
P1-G6	86682	94624
P1-D6	85968	98052
P1-F12	85825	82018
P1-F2	85319	93673
P1-H10	85221	88650
P1-H2	84795	88004
P1-B2	84123	90221
P1-F6	83029	94809
P1-G1	82133	82684
P1-G11	82108	78079
P1-C6	80774	89574
P1-F7	80591	91248
P1-E3	79650	86286
P1-E7	76083	79756
P1-A7	1674	1074
P1-A8	1586	1207
P1-D3	1574	1884
P1-A6	1538	1322

## Sheet: SFig 2
Strain	OD600	LCMS raw peak area
yGG066 SCR	0.11	260286
yGG066 SCR	0.12	247221
yGG066 SCR	0.13	112845
yGG066 SCR	0.13	94662
yGG066 SCR	0.14	85687
yGG066 SCR	0.14	224
yGG066 SCR	0.14	262155
yGG066 SCR	0.16	155991
yGG066 SCR	0.18	206749
yGG066 SCR	0.18	215489
yGG066 SCR	0.19	204945
yGG066 SCR	0.21	96604
yGG066 SCR	0.22	206031
yGG066 SCR	0.22	156353
yGG066 SCR	0.24	228216
yGG066 SCR	0.24	263509
yGG066 SCR	0.25	250306
yGG066 SCR	0.26	243632
yGG066 SCR	0.27	152413
yGG066 SCR	0.27	130406
yGG066 SCR	0.3	215962
yGG066 SCR	0.3	132655
yGG066 SCR	0.35	104089
yGG066 SCR	0.35	120092
yGG066 SCR	0.36	152260
yGG066 SCR	0.37	103002
yGG066 SCR	0.37	110023
yGG066 SCR	0.38	130354
yGG066 SCR	0.38	89238
yGG066 SCR	0.38	204960
yGG066 SCR	0.39	107408
yGG066 SCR	0.4	96751
yGG066 SCR	0.4	96023
yGG066 SCR	0.41	99776
yGG066 SCR	0.41	99021
yGG066 SCR	0.41	88251
yGG066 SCR	0.41	113154
yGG066 SCR	0.41	129384
yGG066 SCR	0.41	121114
yGG066 SCR	0.42	114506
yGG066 SCR	0.42	107272
yGG066 SCR	0.42	96073
yGG066 SCR	0.42	100315
yGG066 SCR	0.42	133645
yGG066 SCR	0.42	103510
yGG066 SCR	0.42	94331
yGG066 SCR	0.43	82823
yGG066 SCR	0.43	88274
yGG066 SCR	0.43	94450
yGG066 SCR	0.43	80177
yGG066 SCR	0.44	85319
yGG066 SCR	0.44	114646
yGG066 SCR	0.44	87911
yGG066 SCR	0.44	98742
yGG066 SCR	0.44	148816
yGG066 SCR	0.44	134296
yGG066 SCR	0.45	84795
yGG066 SCR	0.45	92646
yGG066 SCR	0.45	99223
yGG066 SCR	0.45	95433
yGG066 SCR	0.45	105756
yGG066 SCR	0.45	61275
yGG066 SCR	0.46	104383
yGG066 SCR	0.46	88872
yGG066 SCR	0.46	112460
yGG066 SCR	0.46	90916
yGG066 SCR	0.46	88814
yGG066 SCR	0.46	67918
yGG066 SCR	0.47	86766
yGG066 SCR	0.47	80361
yGG066 SCR	0.47	201568
yGG066 SCR	0.47	90989
yGG066 SCR	0.47	3648
yGG066 SCR	0.47	214615
yGG066 SCR	0.47	116326
yGG066 SCR	0.47	80238
yGG066 SCR	0.48	84957
yGG066 SCR	0.48	86108
yGG066 SCR	0.48	98181
yGG066 SCR	0.48	101178
yGG066 SCR	0.48	102819
yGG066 SCR	0.48	79735
yGG066 SCR	0.48	102692
yGG066 SCR	0.48	139185
yGG066 SCR	0.49	79650
yGG066 SCR	0.49	93046
yGG066 SCR	0.49	61675
yGG066 SCR	0.49	91132
yGG066 SCR	0.49	86088
yGG066 SCR	0.49	79243
yGG066 SCR	0.49	66073
yGG066 SCR	0.5	94534
yGG066 SCR	0.5	102437
yGG066 SCR	0.5	91094
yGG066 SCR	0.5	100709
yGG066 SCR	0.5	77838
yGG066 SCR	0.5	106986
yGG066 SCR	0.5	61065
yGG066 SCR	0.5	83337
yGG066 SCR	0.5	70955
yGG066 SCR	0.5	147706
yGG066 SCR	0.51	76083
yGG066 SCR	0.51	107603
yGG066 SCR	0.51	92543
yGG066 SCR	0.51	98710
yGG066 SCR	0.51	116223
yGG066 SCR	0.51	80546
yGG066 SCR	0.51	109686
yGG066 SCR	0.51	100982
yGG066 SCR	0.51	80046
yGG066 SCR	0.51	61202
yGG066 SCR	0.51	75658
yGG066 SCR	0.51	106199
yGG066 SCR	0.52	111234
yGG066 SCR	0.52	83180
yGG066 SCR	0.52	136519
yGG066 SCR	0.52	85624
yGG066 SCR	0.52	118680
yGG066 SCR	0.52	68282
yGG066 SCR	0.52	149880
yGG066 SCR	0.52	89902
yGG066 SCR	0.52	103737
yGG066 SCR	0.53	94814
yGG066 SCR	0.53	92270
yGG066 SCR	0.53	87515
yGG066 SCR	0.53	115738
yGG066 SCR	0.53	121795
yGG066 SCR	0.53	113343
yGG066 SCR	0.53	84999
yGG066 SCR	0.54	92422
yGG066 SCR	0.54	89337
yGG066 SCR	0.54	124011
yGG066 SCR	0.54	117698
yGG066 SCR	0.54	2590
yGG066 SCR	0.54	87179
yGG066 SCR	0.54	85972
yGG066 SCR	0.54	77334
yGG066 SCR	0.54	92928
yGG066 SCR	0.54	86246
yGG066 SCR	0.54	87560
yGG066 SCR	0.54	77478
yGG066 SCR	0.55	91545
yGG066 SCR	0.55	81054
yGG066 SCR	0.55	99563
yGG066 SCR	0.55	108422
yGG066 SCR	0.55	81696
yGG066 SCR	0.55	88266
yGG066 SCR	0.55	104382
yGG066 SCR	0.56	79250
yGG066 SCR	0.56	95707
yGG066 SCR	0.56	2117
yGG066 SCR	0.56	84117
yGG066 SCR	0.56	98040
yGG066 SCR	0.56	146885
yGG066 SCR	0.56	81238
yGG066 SCR	0.56	92837
yGG066 SCR	0.56	76881
yGG066 SCR	0.56	59980
yGG066 SCR	0.57	90122
yGG066 SCR	0.57	128926
yGG066 SCR	0.57	95931
yGG066 SCR	0.57	153772
yGG066 SCR	0.57	79865
yGG066 SCR	0.57	86502
yGG066 SCR	0.57	106275
yGG066 SCR	0.57	3215
yGG066 SCR	0.57	86121
yGG066 SCR	0.57	96003
yGG066 SCR	0.58	93027
yGG066 SCR	0.58	88333
yGG066 SCR	0.58	120855
yGG066 SCR	0.58	89932
yGG066 SCR	0.58	121593
yGG066 SCR	0.58	94229
yGG066 SCR	0.58	92537
yGG066 SCR	0.58	172651
yGG066 SCR	0.58	73297
yGG066 SCR	0.58	83660
yGG066 SCR	0.58	117622
yGG066 SCR	0.58	2020
yGG066 SCR	0.58	78987
yGG066 SCR	0.58	82554
yGG066 SCR	0.58	1554
yGG066 SCR	0.58	84066
yGG066 SCR	0.58	78982
yGG066 SCR	0.58	93279
yGG066 SCR	0.58	70441
yGG066 SCR	0.58	102297
yGG066 SCR	0.58	94608
yGG066 SCR	0.58	68093
yGG066 SCR	0.59	83029
yGG066 SCR	0.59	100920
yGG066 SCR	0.59	90036
yGG066 SCR	0.59	98764
yGG066 SCR	0.59	2688
yGG066 SCR	0.59	81040
yGG066 SCR	0.59	74150
yGG066 SCR	0.59	83471
yGG066 SCR	0.59	96072
yGG066 SCR	0.59	82106
yGG066 SCR	0.59	78658
yGG066 SCR	0.59	87219
yGG066 SCR	0.59	114707
yGG066 SCR	0.6	89209
yGG066 SCR	0.6	94954
yGG066 SCR	0.6	93034
yGG066 SCR	0.6	103858
yGG066 SCR	0.6	105799
yGG066 SCR	0.6	87829
yGG066 SCR	0.6	89523
yGG066 SCR	0.6	1056
yGG066 SCR	0.6	74902
yGG066 SCR	0.6	92763
yGG066 SCR	0.6	72052
yGG066 SCR	0.6	109169
yGG066 SCR	0.6	100697
yGG066 SCR	0.6	98193
yGG066 SCR	0.6	159844
yGG066 SCR	0.6	90821
yGG066 SCR	0.6	87299
yGG066 SCR	0.6	104811
yGG066 SCR	0.6	88364
yGG066 SCR	0.6	76769
yGG066 SCR	0.6	73366
yGG066 SCR	0.61	82133
yGG066 SCR	0.61	113905
yGG066 SCR	0.61	116723
yGG066 SCR	0.61	103562
yGG066 SCR	0.61	70776
yGG066 SCR	0.61	118154
yGG066 SCR	0.61	94436
yGG066 SCR	0.61	78916
yGG066 SCR	0.61	93272
yGG066 SCR	0.61	95374
yGG066 SCR	0.61	99771
yGG066 SCR	0.61	106358
yGG066 SCR	0.61	85697
yGG066 SCR	0.61	80775
yGG066 SCR	0.61	95989
yGG066 SCR	0.61	69848
yGG066 SCR	0.61	78334
yGG066 SCR	0.61	73881
yGG066 SCR	0.61	98854
yGG066 SCR	0.61	55146
yGG066 SCR	0.61	78036
yGG066 SCR	0.61	94464
yGG066 SCR	0.61	73628
yGG066 SCR	0.61	72412
yGG066 SCR	0.61	71464
yGG066 SCR	0.61	82769
yGG066 SCR	0.62	93988
yGG066 SCR	0.62	104295
yGG066 SCR	0.62	82230
yGG066 SCR	0.62	95817
yGG066 SCR	0.62	92454
yGG066 SCR	0.62	90459
yGG066 SCR	0.62	92659
yGG066 SCR	0.62	92550
yGG066 SCR	0.62	79962
yGG066 SCR	0.62	73559
yGG066 SCR	0.62	91124
yGG066 SCR	0.62	85239
yGG066 SCR	0.62	89279
yGG066 SCR	0.62	74685
yGG066 SCR	0.62	62136
yGG066 SCR	0.63	101450
yGG066 SCR	0.63	88691
yGG066 SCR	0.63	76551
yGG066 SCR	0.63	120976
yGG066 SCR	0.63	87882
yGG066 SCR	0.63	71066
yGG066 SCR	0.63	3138
yGG066 SCR	0.63	84671
yGG066 SCR	0.63	81019
yGG066 SCR	0.63	80734
yGG066 SCR	0.63	81271
yGG066 SCR	0.63	86664
yGG066 SCR	0.63	91097
yGG066 SCR	0.63	81500
yGG066 SCR	0.63	91282
yGG066 SCR	0.63	105605
yGG066 SCR	0.63	114599
yGG066 SCR	0.63	85514
yGG066 SCR	0.63	79771
yGG066 SCR	0.63	73714
yGG066 SCR	0.63	95865
yGG066 SCR	0.63	91701
yGG066 SCR	0.63	87457
yGG066 SCR	0.63	64286
yGG066 SCR	0.64	111159
yGG066 SCR	0.64	80591
yGG066 SCR	0.64	93892
yGG066 SCR	0.64	90155
yGG066 SCR	0.64	74485
yGG066 SCR	0.64	93473
yGG066 SCR	0.64	88364
yGG066 SCR	0.64	1156
yGG066 SCR	0.64	91987
yGG066 SCR	0.64	93934
yGG066 SCR	0.64	79847
yGG066 SCR	0.64	106966
yGG066 SCR	0.64	100181
yGG066 SCR	0.64	120106
yGG066 SCR	0.64	88573
yGG066 SCR	0.64	112881
yGG066 SCR	0.64	94077
yGG066 SCR	0.64	74046
yGG066 SCR	0.64	100365
yGG066 SCR	0.64	106862
yGG066 SCR	0.64	114414
yGG066 SCR	0.64	65588
yGG066 SCR	0.64	59588
yGG066 SCR	0.64	75936
yGG066 SCR	0.65	100917
yGG066 SCR	0.65	104626
yGG066 SCR	0.65	102194
yGG066 SCR	0.65	93151
yGG066 SCR	0.65	96486
yGG066 SCR	0.65	2864
yGG066 SCR	0.65	76054
yGG066 SCR	0.65	82906
yGG066 SCR	0.65	80247
yGG066 SCR	0.65	100847
yGG066 SCR	0.65	101889
yGG066 SCR	0.65	90720
yGG066 SCR	0.65	87701
yGG066 SCR	0.65	83637
yGG066 SCR	0.65	92232
yGG066 SCR	0.65	64916
yGG066 SCR	0.65	107815
yGG066 SCR	0.65	92477
yGG066 SCR	0.65	85785
yGG066 SCR	0.65	103308
yGG066 SCR	0.65	91109
yGG066 SCR	0.65	78968
yGG066 SCR	0.65	104215
yGG066 SCR	0.65	87241
yGG066 SCR	0.65	1028
yGG066 SCR	0.65	82982
yGG066 SCR	0.65	72887
yGG066 SCR	0.65	52409
yGG066 SCR	0.65	69459
yGG066 SCR	0.65	106091
yGG066 SCR	0.65	76172
yGG066 SCR	0.65	80952
yGG066 SCR	0.65	79276
yGG066 SCR	0.66	101443
yGG066 SCR	0.66	96851
yGG066 SCR	0.66	124821
yGG066 SCR	0.66	96790
yGG066 SCR	0.66	86652
yGG066 SCR	0.66	78070
yGG066 SCR	0.66	70745
yGG066 SCR	0.66	71473
yGG066 SCR	0.66	6703
yGG066 SCR	0.66	98463
yGG066 SCR	0.66	93562
yGG066 SCR	0.66	105856
yGG066 SCR	0.66	97704
yGG066 SCR	0.66	64465
yGG066 SCR	0.66	59399
yGG066 SCR	0.66	74370
yGG066 SCR	0.66	86424
yGG066 SCR	0.66	83855
yGG066 SCR	0.66	90037
yGG066 SCR	0.66	94838
yGG066 SCR	0.66	64412
yGG066 SCR	0.66	89218
yGG066 SCR	0.66	83975
yGG066 SCR	0.66	78376
yGG066 SCR	0.66	72892
yGG066 SCR	0.66	75506
yGG066 SCR	0.66	64153
yGG066 SCR	0.67	85221
yGG066 SCR	0.67	142895
yGG066 SCR	0.67	82108
yGG066 SCR	0.67	110924
yGG066 SCR	0.67	103752
yGG066 SCR	0.67	107373
yGG066 SCR	0.67	92618
yGG066 SCR	0.67	80246
yGG066 SCR	0.67	83273
yGG066 SCR	0.67	67602
yGG066 SCR	0.67	61010
yGG066 SCR	0.67	71878
yGG066 SCR	0.67	93015
yGG066 SCR	0.67	100271
yGG066 SCR	0.67	90870
yGG066 SCR	0.67	82870
yGG066 SCR	0.67	79358
yGG066 SCR	0.67	83129
yGG066 SCR	0.67	76629
yGG066 SCR	0.67	94132
yGG066 SCR	0.67	75253
yGG066 SCR	0.67	106126
yGG066 SCR	0.67	93740
yGG066 SCR	0.67	82110
yGG066 SCR	0.67	85583
yGG066 SCR	0.67	89380
yGG066 SCR	0.67	79727
yGG066 SCR	0.67	76588
yGG066 SCR	0.67	69720
yGG066 SCR	0.68	97584
yGG066 SCR	0.68	139312
yGG066 SCR	0.68	82533
yGG066 SCR	0.68	102899
yGG066 SCR	0.68	92856
yGG066 SCR	0.68	98434
yGG066 SCR	0.68	88694
yGG066 SCR	0.68	71773
yGG066 SCR	0.68	76384
yGG066 SCR	0.68	81117
yGG066 SCR	0.68	73929
yGG066 SCR	0.68	104452
yGG066 SCR	0.68	97627
yGG066 SCR	0.68	82488
yGG066 SCR	0.68	94259
yGG066 SCR	0.68	94777
yGG066 SCR	0.68	106366
yGG066 SCR	0.68	117349
yGG066 SCR	0.68	64284
yGG066 SCR	0.68	82100
yGG066 SCR	0.68	104712
yGG066 SCR	0.68	74605
yGG066 SCR	0.68	107322
yGG066 SCR	0.68	82493
yGG066 SCR	0.68	75104
yGG066 SCR	0.68	78777
yGG066 SCR	0.68	83384
yGG066 SCR	0.68	67878
yGG066 SCR	0.69	94548
yGG066 SCR	0.69	90479
yGG066 SCR	0.69	77027
yGG066 SCR	0.69	68327
yGG066 SCR	0.69	111277
yGG066 SCR	0.69	81098
yGG066 SCR	0.69	70563
yGG066 SCR	0.69	88971
yGG066 SCR	0.69	73530
yGG066 SCR	0.69	100977
yGG066 SCR	0.69	108078
yGG066 SCR	0.69	85660
yGG066 SCR	0.69	103696
yGG066 SCR	0.69	101824
yGG066 SCR	0.69	105724
yGG066 SCR	0.69	93696
yGG066 SCR	0.69	84905
yGG066 SCR	0.69	107276
yGG066 SCR	0.69	92365
yGG066 SCR	0.69	101483
yGG066 SCR	0.69	85624
yGG066 SCR	0.69	76209
yGG066 SCR	0.69	68255
yGG066 SCR	0.69	91100
yGG066 SCR	0.69	78035
yGG066 SCR	0.69	97246
yGG066 SCR	0.69	85981
yGG066 SCR	0.69	1234
yGG066 SCR	0.69	77092
yGG066 SCR	0.69	83961
yGG066 SCR	0.69	77964
yGG066 SCR	0.69	70897
yGG066 SCR	0.69	58788
yGG066 SCR	0.69	75544
yGG066 SCR	0.69	100656
yGG066 SCR	0.7	107474
yGG066 SCR	0.7	85825
yGG066 SCR	0.7	99313
yGG066 SCR	0.7	117140
yGG066 SCR	0.7	85516
yGG066 SCR	0.7	88600
yGG066 SCR	0.7	76397
yGG066 SCR	0.7	82924
yGG066 SCR	0.7	78062
yGG066 SCR	0.7	87158
yGG066 SCR	0.7	113085
yGG066 SCR	0.7	1834
yGG066 SCR	0.7	82389
yGG066 SCR	0.7	70623
yGG066 SCR	0.7	88311
yGG066 SCR	0.7	104065
yGG066 SCR	0.7	97178
yGG066 SCR	0.7	82795
yGG066 SCR	0.7	115843
yGG066 SCR	0.7	59004
yGG066 SCR	0.7	60412
yGG066 SCR	0.7	73766
yGG066 SCR	0.7	70332
yGG066 SCR	0.7	105614
yGG066 SCR	0.7	94658
yGG066 SCR	0.7	94736
yGG066 SCR	0.7	3245
yGG066 SCR	0.7	62509
yGG066 SCR	0.7	76344
yGG066 SCR	0.7	75971
yGG066 SCR	0.71	101704
yGG066 SCR	0.71	93203
yGG066 SCR	0.71	122351
yGG066 SCR	0.71	104693
yGG066 SCR	0.71	71254
yGG066 SCR	0.71	110688
yGG066 SCR	0.71	109663
yGG066 SCR	0.71	101289
yGG066 SCR	0.71	64458
yGG066 SCR	0.71	77459
yGG066 SCR	0.71	68752
yGG066 SCR	0.71	68429
yGG066 SCR	0.71	88420
yGG066 SCR	0.71	86804
yGG066 SCR	0.71	80147
yGG066 SCR	0.71	81788
yGG066 SCR	0.71	92927
yGG066 SCR	0.71	80945
yGG066 SCR	0.71	75280
yGG066 SCR	0.71	71825
yGG066 SCR	0.71	60353
yGG066 SCR	0.71	83025
yGG066 SCR	0.71	101084
yGG066 SCR	0.71	82372
yGG066 SCR	0.71	76609
yGG066 SCR	0.71	85868
yGG066 SCR	0.71	69531
yGG066 SCR	0.71	85964
yGG066 SCR	0.71	71171
yGG066 SCR	0.71	74886
yGG066 SCR	0.72	99033
yGG066 SCR	0.72	90398
yGG066 SCR	0.72	78242
yGG066 SCR	0.72	89684
yGG066 SCR	0.72	89227
yGG066 SCR	0.72	92519
yGG066 SCR	0.72	89801
yGG066 SCR	0.72	69371
yGG066 SCR	0.72	83554
yGG066 SCR	0.72	82313
yGG066 SCR	0.72	97978
yGG066 SCR	0.72	88928
yGG066 SCR	0.72	91759
yGG066 SCR	0.72	98656
yGG066 SCR	0.72	87402
yGG066 SCR	0.72	74206
yGG066 SCR	0.72	79951
yGG066 SCR	0.72	91504
yGG066 SCR	0.72	98444
yGG066 SCR	0.72	66456
yGG066 SCR	0.72	80651
yGG066 SCR	0.72	69591
yGG066 SCR	0.72	74569
yGG066 SCR	0.72	99777
yGG066 SCR	0.72	69964
yGG066 SCR	0.72	77674
yGG066 SCR	0.72	97709
yGG066 SCR	0.72	65196
yGG066 SCR	0.73	93940
yGG066 SCR	0.73	100476
yGG066 SCR	0.73	89224
yGG066 SCR	0.73	83048
yGG066 SCR	0.73	94857
yGG066 SCR	0.73	116396
yGG066 SCR	0.73	91233
yGG066 SCR	0.73	105796
yGG066 SCR	0.73	86953
yGG066 SCR	0.73	77100
yGG066 SCR	0.73	1066
yGG066 SCR	0.73	83225
yGG066 SCR	0.73	64923
yGG066 SCR	0.73	1936
yGG066 SCR	0.73	97686
yGG066 SCR	0.73	99348
yGG066 SCR	0.73	83935
yGG066 SCR	0.73	82319
yGG066 SCR	0.73	95876
yGG066 SCR	0.73	96052
yGG066 SCR	0.73	84697
yGG066 SCR	0.73	81160
yGG066 SCR	0.73	82884
yGG066 SCR	0.73	79297
yGG066 SCR	0.73	74773
yGG066 SCR	0.73	98122
yGG066 SCR	0.73	88157
yGG066 SCR	0.73	91868
yGG066 SCR	0.73	73158
yGG066 SCR	0.73	98920
yGG066 SCR	0.73	103568
yGG066 SCR	0.73	78421
yGG066 SCR	0.73	63843
yGG066 SCR	0.73	61554
yGG066 SCR	0.73	67704
yGG066 SCR	0.73	69837
yGG066 SCR	0.74	117742
yGG066 SCR	0.74	108611
yGG066 SCR	0.74	65184
yGG066 SCR	0.74	100506
yGG066 SCR	0.74	64198
yGG066 SCR	0.74	88155
yGG066 SCR	0.74	99429
yGG066 SCR	0.74	91900
yGG066 SCR	0.74	145901
yGG066 SCR	0.74	88509
yGG066 SCR	0.74	65963
yGG066 SCR	0.74	100560
yGG066 SCR	0.74	74974
yGG066 SCR	0.74	97331
yGG066 SCR	0.74	66802
yGG066 SCR	0.74	72411
yGG066 SCR	0.74	0
yGG066 SCR	0.74	75781
yGG066 SCR	0.74	81350
yGG066 SCR	0.74	69103
yGG066 SCR	0.74	72845
yGG066 SCR	0.74	66897
yGG066 SCR	0.74	90344
yGG066 SCR	0.74	66616
yGG066 SCR	0.75	99326
yGG066 SCR	0.75	91176
yGG066 SCR	0.75	115181
yGG066 SCR	0.75	85301
yGG066 SCR	0.75	90527
yGG066 SCR	0.75	70658
yGG066 SCR	0.75	105973
yGG066 SCR	0.75	94346
yGG066 SCR	0.75	90003
yGG066 SCR	0.75	96221
yGG066 SCR	0.75	75679
yGG066 SCR	0.75	72746
yGG066 SCR	0.75	70010
yGG066 SCR	0.75	79257
yGG066 SCR	0.75	83267
yGG066 SCR	0.75	73163
yGG066 SCR	0.75	95691
yGG066 SCR	0.75	74113
yGG066 SCR	0.75	82376
yGG066 SCR	0.75	93338
yGG066 SCR	0.75	92663
yGG066 SCR	0.75	1776
yGG066 SCR	0.75	1020
yGG066 SCR	0.75	74079
yGG066 SCR	0.75	61812
yGG066 SCR	0.75	76290
yGG066 SCR	0.76	90933
yGG066 SCR	0.76	88146
yGG066 SCR	0.76	95251
yGG066 SCR	0.76	151403
yGG066 SCR	0.76	84515
yGG066 SCR	0.76	95280
yGG066 SCR	0.76	92313
yGG066 SCR	0.76	72782
yGG066 SCR	0.76	93702
yGG066 SCR	0.76	98891
yGG066 SCR	0.76	91930
yGG066 SCR	0.76	95454
yGG066 SCR	0.76	104563
yGG066 SCR	0.76	94057
yGG066 SCR	0.76	83634
yGG066 SCR	0.76	80988
yGG066 SCR	0.76	86280
yGG066 SCR	0.76	74220
yGG066 SCR	0.76	75047
yGG066 SCR	0.76	89444
yGG066 SCR	0.76	81185
yGG066 SCR	0.76	86319
yGG066 SCR	0.76	67317
yGG066 SCR	0.76	60582
yGG066 SCR	0.76	84381
yGG066 SCR	0.76	85575
yGG066 SCR	0.76	65671
yGG066 SCR	0.76	56978
yGG066 SCR	0.77	87932
yGG066 SCR	0.77	101035
yGG066 SCR	0.77	100118
yGG066 SCR	0.77	113550
yGG066 SCR	0.77	86085
yGG066 SCR	0.77	85837
yGG066 SCR	0.77	94960
yGG066 SCR	0.77	82554
yGG066 SCR	0.77	105832
yGG066 SCR	0.77	88291
yGG066 SCR	0.77	86608
yGG066 SCR	0.77	71083
yGG066 SCR	0.77	81336
yGG066 SCR	0.77	84068
yGG066 SCR	0.77	61078
yGG066 SCR	0.77	77913
yGG066 SCR	0.77	56347
yGG066 SCR	0.77	64293
yGG066 SCR	0.77	70752
yGG066 SCR	0.77	78148
yGG066 SCR	0.77	61126
yGG066 SCR	0.78	95740
yGG066 SCR	0.78	118468
yGG066 SCR	0.78	69900
yGG066 SCR	0.78	80287
yGG066 SCR	0.78	87799
yGG066 SCR	0.78	98003
yGG066 SCR	0.78	105651
yGG066 SCR	0.78	100928
yGG066 SCR	0.78	97935
yGG066 SCR	0.78	76594
yGG066 SCR	0.78	120194
yGG066 SCR	0.78	114639
yGG066 SCR	0.78	95341
yGG066 SCR	0.78	86325
yGG066 SCR	0.78	68702
yGG066 SCR	0.78	87022
yGG066 SCR	0.78	65668
yGG066 SCR	0.78	77488
yGG066 SCR	0.78	843
yGG066 SCR	0.78	78695
yGG066 SCR	0.78	2173
yGG066 SCR	0.78	74438
yGG066 SCR	0.78	69531
yGG066 SCR	0.78	68470
yGG066 SCR	0.78	99719
yGG066 SCR	0.78	71355
yGG066 SCR	0.78	59344
yGG066 SCR	0.78	79165
yGG066 SCR	0.79	108622
yGG066 SCR	0.79	106041
yGG066 SCR	0.79	80413
yGG066 SCR	0.79	91790
yGG066 SCR	0.79	95433
yGG066 SCR	0.79	100847
yGG066 SCR	0.79	95875
yGG066 SCR	0.79	86566
yGG066 SCR	0.79	97697
yGG066 SCR	0.79	84620
yGG066 SCR	0.79	104860
yGG066 SCR	0.79	100430
yGG066 SCR	0.79	146119
yGG066 SCR	0.79	83289
yGG066 SCR	0.79	75021
yGG066 SCR	0.79	89141
yGG066 SCR	0.79	88739
yGG066 SCR	0.79	72978
yGG066 SCR	0.79	81492
yGG066 SCR	0.79	86079
yGG066 SCR	0.79	91115
yGG066 SCR	0.79	76419
yGG066 SCR	0.79	79838
yGG066 SCR	0.79	73564
yGG066 SCR	0.79	94414
yGG066 SCR	0.79	78931
yGG066 SCR	0.79	66922
yGG066 SCR	0.79	72681
yGG066 SCR	0.79	70339
yGG066 SCR	0.79	66028
yGG066 SCR	0.79	81314
yGG066 SCR	0.79	83710
yGG066 SCR	0.79	82423
yGG066 SCR	0.8	98681
yGG066 SCR	0.8	100120
yGG066 SCR	0.8	99969
yGG066 SCR	0.8	76247
yGG066 SCR	0.8	87503
yGG066 SCR	0.8	87372
yGG066 SCR	0.8	88084
yGG066 SCR	0.8	74477
yGG066 SCR	0.8	77512
yGG066 SCR	0.8	63700
yGG066 SCR	0.8	80949
yGG066 SCR	0.8	86290
yGG066 SCR	0.8	88221
yGG066 SCR	0.8	70710
yGG066 SCR	0.8	74493
yGG066 SCR	0.8	1569
yGG066 SCR	0.8	71704
yGG066 SCR	0.8	66223
yGG066 SCR	0.8	87675
yGG066 SCR	0.8	86141
yGG066 SCR	0.81	103682
yGG066 SCR	0.81	87292
yGG066 SCR	0.81	90242
yGG066 SCR	0.81	101532
yGG066 SCR	0.81	107756
yGG066 SCR	0.81	90750
yGG066 SCR	0.81	82211
yGG066 SCR	0.81	103315
yGG066 SCR	0.81	73981
yGG066 SCR	0.81	68649
yGG066 SCR	0.81	76511
yGG066 SCR	0.81	92834
yGG066 SCR	0.81	2451
yGG066 SCR	0.81	67413
yGG066 SCR	0.81	97007
yGG066 SCR	0.81	78447
yGG066 SCR	0.81	74967
yGG066 SCR	0.82	105346
yGG066 SCR	0.82	84523
yGG066 SCR	0.82	117296
yGG066 SCR	0.82	76251
yGG066 SCR	0.82	78700
yGG066 SCR	0.82	64783
yGG066 SCR	0.82	98790
yGG066 SCR	0.82	417
yGG066 SCR	0.82	90507
yGG066 SCR	0.82	78691
yGG066 SCR	0.82	908
yGG066 SCR	0.82	59685
yGG066 SCR	0.82	69824
yGG066 SCR	0.82	90166
yGG066 SCR	0.82	55012
yGG066 SCR	0.83	124048
yGG066 SCR	0.83	107780
yGG066 SCR	0.83	82712
yGG066 SCR	0.83	74451
yGG066 SCR	0.83	81193
yGG066 SCR	0.83	75382
yGG066 SCR	0.83	985
yGG066 SCR	0.83	79813
yGG066 SCR	0.83	82401
yGG066 SCR	0.83	2111
yGG066 SCR	0.83	76069
yGG066 SCR	0.83	74628
yGG066 SCR	0.84	89977
yGG066 SCR	0.84	92433
yGG066 SCR	0.84	63800
yGG066 SCR	0.84	79100
yGG066 SCR	0.84	85141
yGG066 SCR	0.84	79664
yGG066 SCR	0.84	80503
yGG066 SCR	0.84	81335
yGG066 SCR	0.84	87317
yGG066 SCR	0.84	80071
yGG066 SCR	0.84	68489
yGG066 SCR	0.84	65463
yGG066 SCR	0.84	73208
yGG066 SCR	0.84	106881
yGG066 SCR	0.85	87674
yGG066 SCR	0.85	101517
yGG066 SCR	0.85	112586
yGG066 SCR	0.85	73991
yGG066 SCR	0.85	95041
yGG066 SCR	0.85	93323
yGG066 SCR	0.85	68107
yGG066 SCR	0.85	70676
yGG066 SCR	0.85	69623
yGG066 SCR	0.85	85601
yGG066 SCR	0.86	90381
yGG066 SCR	0.86	90859
yGG066 SCR	0.86	75751
yGG066 SCR	0.86	96750
yGG066 SCR	0.86	84835
yGG066 SCR	0.86	97340
yGG066 SCR	0.86	92891
yGG066 SCR	0.86	80306
yGG066 SCR	0.86	81670
yGG066 SCR	0.86	85572
yGG066 SCR	0.86	812
yGG066 SCR	0.86	67636
yGG066 SCR	0.87	104229
yGG066 SCR	0.87	82463
yGG066 SCR	0.87	101667
yGG066 SCR	0.87	103346
yGG066 SCR	0.87	86328
yGG066 SCR	0.87	93649
yGG066 SCR	0.87	81411
yGG066 SCR	0.87	73626
yGG066 SCR	0.87	58187
yGG066 SCR	0.87	54782
yGG066 SCR	0.87	67076
yGG066 SCR	0.88	85923
yGG066 SCR	0.88	81652
yGG066 SCR	0.88	95010
yGG066 SCR	0.88	91016
yGG066 SCR	0.88	94543
yGG066 SCR	0.88	121788
yGG066 SCR	0.88	85262
yGG066 SCR	0.88	96099
yGG066 SCR	0.88	85535
yGG066 SCR	0.88	92800
yGG066 SCR	0.88	98412
yGG066 SCR	0.89	94612
yGG066 SCR	0.89	93500
yGG066 SCR	0.89	80468
yGG066 SCR	0.89	2374
yGG066 SCR	0.89	102573
yGG066 SCR	0.89	69991
yGG066 SCR	0.89	66372
yGG066 SCR	0.9	93934
yGG066 SCR	0.9	101456
yGG066 SCR	0.9	71664
yGG066 SCR	0.9	76819
yGG066 SCR	0.9	73034
yGG066 SCR	0.9	80034
yGG066 SCR	0.91	107809
yGG066 SCR	0.91	89416
yGG066 SCR	0.91	114567
yGG066 SCR	0.91	76957
yGG066 SCR	0.92	86682
yGG066 SCR	0.92	90327
yGG066 SCR	0.92	84085
yGG066 SCR	0.93	99472
yGG066 SCR	0.93	75409
yGG066 SCR	0.93	66768
yGG066 SCR	0.94	92784
yGG066 SCR	0.94	98197
yGG066 SCR	0.94	79929
yGG066 SCR	0.94	67948
yGG066 SCR	0.95	107253
yGG066 SCR	0.95	85658
yGG066 SCR	0.95	115688
yGG066 SCR	0.95	69480
yGG066 SCR	0.96	110819
yGG066 SCR	0.97	71155
yGG066 SCR	0.98	98978
yGG066 SCR	1.01	101944
yGG066 SCR	1.01	87133
yGG066 SCR	1.01	71902
yGG066 SCR	1.01	96713
yGG066 SCR	1.03	102916
yGG066 SCR	1.04	87730
yGG066 SCR	1.08	78981
yGG066 SCR	1.1	80123
yGG066 SCR	1.11	101233
yGG066 unSCR control	0.35	77684
yGG066 unSCR control	0.38	84123
yGG066 unSCR control	0.4	70100
yGG066 unSCR control	0.41	97205
yGG066 unSCR control	0.41	90300
yGG066 unSCR control	0.41	153671
yGG066 unSCR control	0.45	80774
yGG066 unSCR control	0.45	105549
yGG066 unSCR control	0.45	82612
yGG066 unSCR control	0.47	110488
yGG066 unSCR control	0.48	97523
yGG066 unSCR control	0.48	110536
yGG066 unSCR control	0.48	85226
yGG066 unSCR control	0.5	85968
yGG066 unSCR control	0.51	111448
yGG066 unSCR control	0.51	90506
yGG066 unSCR control	0.51	98115
yGG066 unSCR control	0.53	85787
yGG066 unSCR control	0.54	98944
yGG066 unSCR control	0.54	101150
yGG066 unSCR control	0.54	106682
yGG066 unSCR control	0.54	92331
yGG066 unSCR control	0.55	93325
yGG066 unSCR control	0.56	99479
yGG066 unSCR control	0.57	107868
yGG066 unSCR control	0.57	128752
yGG066 unSCR control	0.57	97599
yGG066 unSCR control	0.57	115747
yGG066 unSCR control	0.57	78011
yGG066 unSCR control	0.57	93741
yGG066 unSCR control	0.57	115443
yGG066 unSCR control	0.58	96729
yGG066 unSCR control	0.58	97189
yGG066 unSCR control	0.59	114388
yGG066 unSCR control	0.59	116548
yGG066 unSCR control	0.59	91801
yGG066 unSCR control	0.59	80183
yGG066 unSCR control	0.6	105686
yGG066 unSCR control	0.6	124806
yGG066 unSCR control	0.6	93960
yGG066 unSCR control	0.6	111607
yGG066 unSCR control	0.6	96561
yGG066 unSCR control	0.61	97462
yGG066 unSCR control	0.62	94385
yGG066 unSCR control	0.62	96488
yGG066 unSCR control	0.63	99694
yGG066 unSCR control	0.64	112801
yGG066 unSCR control	0.66	139997
yGG066 unSCR control	0.66	98304
yGG066 unSCR control	0.67	100366
yGG066 unSCR control	0.67	75484
yGG066 unSCR control	0.68	124261
yGG066 unSCR control	0.68	119355
yGG066 unSCR control	0.69	102834
yGG066 unSCR control	0.7	107532
yGG066 unSCR control	0.7	98313
yGG066 unSCR control	0.7	85384
yGG066 unSCR control	0.71	119387
yGG066 unSCR control	0.73	121822
yGG066 unSCR control	0.73	96418
yGG066 unSCR control	0.75	125810
yGG066 unSCR control	0.75	116475
yGG066 unSCR control	0.78	81403
yGG066 unSCR control	0.79	109403
yGG066 unSCR control	0.85	107672
yGG066 unSCR control	0.88	130905
yGG066 unSCR control	0.96	116988
yGG066 unSCR control	0.96	123680

## Sheet: SFig 3A
OD600
yGG066	BC01	BC02	BC03	BC04	BC05	BC06	BC07	BC08	BC09	BC10	BC11	BC12
0.541	0.347	0.305	0.334	0.335	0.304	0.268	0.381	0.318	0.308	0.276	0.347	0.311
0.542	0.26	0.322	0.307	0.278	0.311	0.27	0.279	0.27	0.368	0.252	0.255	0.254
0.532	0.335	0.282	0.334	0.284	0.299	0.308	0.284	0.34	0.313	0.291	0.342	0.272

## Sheet: SFig 3B
OD600
yGG037 (synV)	BC01	BC02	BC03	BC04	BC05	BC06	BC07	BC08	BC09	BC10	BC11	BC12
0.7914	0.64	0.5849	0.6781	0.5954	0.5904	0.6932	0.6548	0.6412	0.6641	0.5812	0.6401	0.7285
0.7929	0.6541	0.6058	0.6749	0.6094	0.6034	0.7107	0.6701	0.6432	0.6771	0.5891	0.6599	0.7423
0.7855	0.6505	0.604	0.692	0.6212	0.5953	0.7191	0.6799	0.6594	0.686	0.5813	0.6541	0.7276
0.8151	0.6714	0.6129	0.701	0.6353	0.6094	0.7171	0.6799	0.6495	0.6859	0.5861	0.6561	0.6921

[truncated: 7 more sheets: SFig 3C, SFig 3D, SFig 7A, SFig 7B, SFig 8A, SFig 8B, Sfig 8C]
